# Supplementary material for: Epigenomics of Neural Cells: REST-Induced Down- and Upregulation of Gene Expression in a Two-Clone PC12 Cell Model
Source: Biomed Res Int. 2015 Aug 27;2015:202914. doi: 10.1155/2015/202914 (PMC4564578; doi:10.1155/2015/202914)
Supplement: Supplementary file 1 — Short description of Supplementary Materials The supplementary materials report details about the potential REST target genes revealed by RNA-Seq (Si Table 1) and about the Enrichment Analyses of various, specific populations of potential target genes, down- and upregulated in hrREST cells. Specifically, Si Tables 2 and 3 report about ENCODE TF and ChAE genes down- and upregulated; Si Tables 4 and 5 about the pathway enrichment of the same genes; Si Table 6 about TF protein-protein interactions. Table S1. Differential Expression Analysis by DESEq of hrPC12 down-regulated (log2 Fold change <2) and up-regulated (log2 Fold change >2) genes. Table S2. ENCODE Transcription Factor (TF) and ChEA database ChIP-seq Enrichment Analysis of down-regulated genes in hrPC12 cells. Table S3. ENCODE Transcription Factor (TF) and ChEA database ChIP-seq Enrichment Analysis of up-regulated genes in hrPC12 cells. Table S4. Pathway Enrichment Analysis of down-regulated REST potential targets. Table S5. Pathway Enrichment Analysis of up-regulated REST potential targets. Table S6. Transcription Factor Protein-Protein Interaction Network Enrichment Analysis of up-regulated genes. [file 202914.f1.zip]

Archive with 6 entries (6 files):
- TableS1.xlsx
- TableS2.xlsx
- TableS3.xlsx
- TableS4.xlsx
- TableS5.xlsx
- TableS6.xlsx
