# Supplementary material for: Epigenomics of Neural Cells: REST-Induced Down- and Upregulation of Gene Expression in a Two-Clone PC12 Cell Model
Source: Biomed Res Int. 2015 Aug 27;2015:202914. doi: 10.1155/2015/202914 (PMC4564578; doi:10.1155/2015/202914)
Supplement: Supplementary file 1 — Short description of Supplementary Materials The supplementary materials report details about the potential REST target genes revealed by RNA-Seq (Si Table 1) and about the Enrichment Analyses of various, specific populations of potential target genes, down- and upregulated in hrREST cells. Specifically, Si Tables 2 and 3 report about ENCODE TF and ChAE genes down- and upregulated; Si Tables 4 and 5 about the pathway enrichment of the same genes; Si Table 6 about TF protein-protein interactions. Table S1. Differential Expression Analysis by DESEq of hrPC12 down-regulated (log2 Fold change <2) and up-regulated (log2 Fold change >2) genes. Table S2. ENCODE Transcription Factor (TF) and ChEA database ChIP-seq Enrichment Analysis of down-regulated genes in hrPC12 cells. Table S3. ENCODE Transcription Factor (TF) and ChEA database ChIP-seq Enrichment Analysis of up-regulated genes in hrPC12 cells. Table S4. Pathway Enrichment Analysis of down-regulated REST potential targets. Table S5. Pathway Enrichment Analysis of up-regulated REST potential targets. Table S6. Transcription Factor Protein-Protein Interaction Network Enrichment Analysis of up-regulated genes. [file 202914.f1.zip › TableS1.xlsx]

## Sheet: TableS1.txt
Table S1. Differential Expression Analysis by DESEq.
Average Expression >5 and >0 in at least one group
Adj.P-Value with Benjamini and Hochberg correction < 0.05 and |log2FoldChange|>2
Gene Symbol	Average Normalized Counts	wtPC12 Normalized Counts	hrPC12 Normalized Counts	FoldChange(hrPC12/wtPC12)	log2FoldChange(hrPC12/wtPC12)	P-Value	Adj.P-Value
A2bp1	214.605	12.957	416.253	32.1258	5.00566	8.83e-21	4.32e-19
A2m	477.036	0.515274	953.557	1850.58	10.8538	7.69e-43	1.59e-40
A4galt	1133.68	2266.33	1.01575	0.000448192	-11.1236	2.72e-26	2.03e-24
ACSL6_RAT	518.045	1017.97	18.1158	0.0177959	-5.81231	5.08e-29	4.35e-27
ADO_RAT	153.861	28.9311	278.792	9.63639	3.26849	4.8e-11	1.03e-09
Abat	314.307	608.882	19.7308	0.032405	-4.94764	3.38e-22	1.82e-20
Abca17	56.6691	96.9543	16.3839	0.168986	-2.56502	8.22e-06	9.33e-05
Abcb1a	61.9089	104.608	19.2102	0.183641	-2.44504	8.39e-05	0.000780124
Abcb9	648.949	1104.92	192.979	0.174654	-2.51742	3.09e-09	5.59e-08
Abcg1	555.546	1091.44	19.6522	0.0180057	-5.7954	1.69e-29	1.49e-27
Abcg2	253.57	17.0054	490.135	28.8223	4.84911	1.26e-20	5.99e-19
Abcg4	764.479	1374.12	154.835	0.112679	-3.14971	4.91e-13	1.25e-11
Ablim3	661.312	3.75434	1318.87	351.292	8.45653	6.76e-42	1.31e-39
Acadsb	65.1361	12.9563	117.316	9.05478	3.17868	3.09e-08	4.94e-07
Accn2	428.873	797.343	60.4038	0.0757563	-3.72249	1.22e-15	3.99e-14
Accn4	1074.86	2122.29	27.4276	0.0129236	-6.27385	2.66e-34	3.12e-32
Ace	1493.13	2952.82	33.4308	0.0113216	-6.46478	9.03e-37	1.22e-34
Acer2	496.802	898.105	95.4981	0.106333	-3.23334	1.33e-05	0.000146213
Acsbg1	14.1816	26.9438	1.41951	0.0526841	-4.24649	2.86e-05	0.000294613
Acta1	327.804	42.8457	612.762	14.3016	3.83811	5.61e-16	1.9e-14
Actc1	35.0604	3.75434	66.3664	17.6773	4.14382	3.99e-08	6.25e-07
Actl6b	304.186	606.757	1.61502	0.00266173	-8.55342	4.62e-34	5.28e-32
Actl7a	33.2279	6.18399	60.2719	9.74644	3.28487	2.24e-06	2.77e-05
Actl7b	32.1271	11.7046	52.5496	4.48966	2.16661	0.00101148	0.00708534
Actn2	126.564	244.116	9.0122	0.0369178	-4.75954	2.7e-17	1.02e-15
Adam11	89.4672	13.9138	165.021	11.8602	3.56806	7.98e-11	1.69e-09
Adamts1	270.636	9.7909	531.482	54.2832	5.76243	3.43e-25	2.36e-23
Adamts12	479.235	1.03055	957.44	929.06	9.85963	3.12e-11	6.82e-10
Adamts15	25.6577	0.588985	50.7263	86.125	6.42836	1.11e-09	2.09e-08
Adamts7	44.5128	82.4487	6.57694	0.0797701	-3.64801	0.000122919	0.00109888
Adamts9	960.273	10.8952	1909.65	175.275	7.45348	2.13e-40	3.7e-38
Adap1	627.261	1226.68	27.8441	0.0226988	-5.46124	1.16e-27	9.3e-26
Adcyap1r1	1239.06	2417.95	60.1677	0.0248838	-5.32865	9.49e-07	1.22e-05
Adfp	4554.04	541.306	8566.78	15.8261	3.98424	1.94e-19	8.55e-18
Adh7	9.24827	0.588985	17.9076	30.4041	4.92619	0.000332197	0.00268204
Adipoq	337.426	20.0241	654.829	32.7021	5.03131	7.72e-23	4.39e-21
Adora2a	5106.52	9644.04	569.003	0.0590005	-4.08313	3.21e-20	1.47e-18
Afap1	450.943	75.4539	826.432	10.9528	3.45323	5.29e-05	0.00051399
Afap1l1	1010.6	23.2631	1997.94	85.8845	6.42433	5.85e-35	7.13e-33
Aff3	679.641	0.515274	1358.77	2636.98	11.3647	2.04e-47	5.95e-45
Agap2	93.6947	165.119	22.2702	0.134873	-2.89032	8.28e-06	9.39e-05
Agbl3	100.39	20.8335	179.947	8.63738	3.11059	2.22e-09	4.05e-08
Ahnak2	844.201	30.7711	1657.63	53.8697	5.7514	5.5e-30	5.02e-28
Akap12	620.946	7.95024	1233.94	155.208	7.27806	7.46e-37	1.02e-34
Akap6	346.596	0.515274	692.678	1344.29	10.3926	8.75e-39	1.32e-36
Akna	632.513	158.349	1106.68	6.98885	2.80505	1.01e-10	2.12e-09
Aknad1	16.3399	30.2572	2.42254	0.0800647	-3.64269	0.000374088	0.00297368
Akr1b8	207.43	62.577	352.283	5.6296	2.49303	3.09e-08	4.94e-07
Akr1c19	66.0879	112.341	19.8349	0.17656	-2.50177	5.38e-06	6.29e-05
Aldh1a1	202.694	398.2	7.18894	0.0180536	-5.79157	2.19e-15	6.95e-14
Alk	279.937	559.471	0.403756	0.000721675	-10.4364	4.2e-09	7.47e-08
Aloxe3	342.537	601.229	83.8447	0.139456	-2.84212	1.95e-10	3.98e-09
Alx3	35.8459	58.7461	12.9456	0.220366	-2.18203	0.000564472	0.00426212
Amn	323.128	600.284	45.9727	0.0765848	-3.7068	1.32e-06	1.67e-05
Amotl2	4188.76	739.257	7638.26	10.3323	3.3691	5.05e-15	1.52e-13
Angpt2	256.797	510.456	3.13865	0.00614873	-7.3455	9.06e-32	8.92e-30
Angpt4	38.4205	0.588985	76.252	129.463	7.0164	5.76e-13	1.45e-11
Angptl4	87.9656	4.04918	171.882	42.4486	5.40764	6.64e-17	2.42e-15
Ank1	110.169	11.1163	209.221	18.8211	4.23428	3.4e-14	9.51e-13
Ank3	2429.27	442.5	4416.04	9.97975	3.319	1.98e-14	5.71e-13
Ankh	4409.19	7614.55	1203.83	0.158096	-2.66113	1.3e-10	2.69e-09
Ankrd1	447.51	10.9689	884.052	80.5964	6.33264	9.43e-31	8.73e-29
Ankrd45	15.4887	29.9617	1.01575	0.0339017	-4.8825	2.42e-06	2.97e-05
Ano6	7463.65	12736.7	2190.61	0.171992	-2.53959	7.44e-10	1.43e-08
Ano7	10.9775	1.10426	20.8507	18.8821	4.23895	0.000326293	0.00264248
Antxr1	165.4	1.61953	329.18	203.256	7.66716	3.07e-27	2.39e-25
Anubl1	216.121	86.3519	345.889	4.00558	2.00201	7.86e-06	8.95e-05
Anxa1	8120.74	86.6489	16154.8	186.44	7.54257	2.75e-47	7.78e-45
Anxa5	11293.7	3745.53	18841.8	5.03047	2.33069	1.13e-08	1.9e-07
Apbb1ip	14.1834	1.03055	27.3362	26.526	4.72933	2.57e-05	0.000266743
Apc2	1770.26	3065.86	474.663	0.154822	-2.69132	5.8e-06	6.75e-05
Apol9a	671.773	205.394	1138.15	5.5413	2.47022	5.82e-09	1.02e-07
Apold1	178.917	16.0486	341.786	21.2969	4.41257	4.43e-17	1.63e-15
Aqp5	178.001	354.686	1.31539	0.0037086	-8.07491	6.17e-30	5.56e-28
Arc	1148.61	2188.27	108.939	0.049783	-4.3282	2.28e-21	1.15e-19
Arg2	642.332	97.3222	1187.34	12.2001	3.60882	1.1e-15	3.61e-14
Arhgap24	59.5542	0.515274	118.593	230.156	7.84647	3.01e-13	7.81e-12
Arhgap28	194.356	336.057	52.6537	0.156681	-2.6741	6.79e-09	1.17e-07
Arhgap42	1860.33	6.62555	3714.04	560.563	9.13073	4.24e-52	2.17e-49
Arhgdib	1555.16	5.88914	3104.43	527.145	9.04206	2.6e-50	1.06e-47
Arhgdig	677.494	1277.34	77.6461	0.0607872	-4.04009	1.72e-15	5.55e-14
Arhgef3	1625.55	2632.76	618.34	0.234864	-2.0901	3.95e-07	5.37e-06
Arhgef6	80.3335	16.1953	144.472	8.92059	3.15714	7.35e-05	0.000689499
Arid5b	582.57	127.718	1037.42	8.12273	3.02196	1.26e-11	2.86e-10
Arl4a	700.53	207.896	1193.16	5.73923	2.52086	3.02e-09	5.47e-08
Armc7	985.194	1716.61	253.779	0.147837	-2.75792	1.86e-10	3.81e-09
Arnt2	5265.86	9898.94	632.782	0.0639242	-3.96749	2.1e-19	9.24e-18
Arpm1	41.5025	74.5006	8.50433	0.114151	-3.13098	7.74e-07	1.01e-05
Arse	1143.23	431.024	1855.43	4.30469	2.10591	4.2e-07	5.68e-06
As3mt	328.097	80.8327	575.36	7.11792	2.83145	0.000116556	0.00104912
Asah1	2206.16	835.703	3576.62	4.27977	2.09753	0.0012418	0.00850465
Asah2	293.493	0.515274	586.471	1138.17	10.1525	1.26e-36	1.67e-34
Asam	17.7233	1.10426	34.3424	31.1	4.95884	2.06e-06	2.56e-05
Asb2	801.515	7.06711	1595.96	225.83	7.81909	5.75e-41	1.04e-38
Ascl1	518.702	1013.91	23.4942	0.0231719	-5.43148	8.2e-19	3.42e-17
Ass1	7849.19	1354.94	14343.4	10.586	3.40409	1.72e-15	5.55e-14
Atcay	187.389	369.113	5.66531	0.0153484	-6.02576	1.17e-24	7.64e-23
Atf3	123.161	43.3609	202.961	4.68073	2.22673	0.000429046	0.00334376
Atg9b	113.116	23.7784	202.453	8.51415	3.08986	2.08e-05	0.000218689
Atl1	1129.16	1935.11	323.213	0.167026	-2.58185	8.79e-10	1.67e-08
Atp10a	303.378	63.3822	543.373	8.57297	3.09979	2.18e-11	4.84e-10
Atp10d	201.88	62.5728	341.187	5.45264	2.44695	1.35e-07	1.95e-06
Atp11c-ps1	380.1	83.3318	676.869	8.12257	3.02194	0.000440165	0.00341165
Atp1a3	542.717	1066.12	19.3143	0.0181165	-5.78655	8.73e-29	7.41e-27
Atp1b2	255.434	476.526	34.3424	0.0720683	-3.79449	2.61e-15	8.1e-14
Atp2b2	244.965	488.51	1.41951	0.0029058	-8.42685	2.71e-12	6.51e-11
Atp2b3	141.141	276.421	5.86083	0.0212025	-5.55962	0.000337244	0.00271446
Atp4a	81.8594	159.161	4.55816	0.0286388	-5.12589	4.09e-16	1.41e-14
Atp6v1b2	28484.2	54021.3	2947.14	0.0545552	-4.19614	3.6e-21	1.79e-19
Atp6v1g2	211.124	385.092	37.156	0.0964859	-3.37354	1.97e-12	4.79e-11
Atp8b3	275.157	76.3413	473.973	6.2086	2.63427	4.78e-09	8.4e-08
Axl	75.9674	1.61953	150.315	92.814	6.53627	6e-18	2.37e-16
B3gnt1	787.668	1282.86	292.479	0.22799	-2.13296	3.51e-07	4.8e-06
B3gnt2	3355.89	5735.8	975.972	0.170154	-2.55508	7.81e-10	1.49e-08
B3gnt4	80.8806	151.134	10.6272	0.0703167	-3.82999	1.47e-11	3.3e-10
B3gnt8	115.942	186.915	44.9696	0.240588	-2.05536	1.81e-05	0.000193208
B4F7B7_RAT	99.0762	185.806	12.3464	0.0664476	-3.91164	6.45e-12	1.5e-10
B4F7C7_RAT	759.152	241.981	1276.32	5.27448	2.39903	1.21e-08	2.03e-07
B4galnt4	1274.21	2054.04	494.369	0.240681	-2.05481	5.57e-07	7.41e-06
B4galt4	8.22618	16.0486	0.403756	0.0251583	-5.31282	0.000432837	0.00336618
B4galt5	7367.71	1881.71	12853.7	6.83087	2.77207	3.1e-11	6.8e-10
B5DF40_RAT	606.93	994.716	219.145	0.220309	-2.1824	2.44e-07	3.4e-06
B5DFE8_RAT	434.391	168.655	700.127	4.15123	2.05354	0.00106476	0.00741064
B7TXW6_RAT	52.5965	0.588985	104.604	177.601	7.47249	5.69e-16	1.92e-14
Bambi	1339.16	2567.36	110.96	0.0432194	-4.53218	2.28e-09	4.15e-08
Barhl1	14.2946	26.8701	1.71914	0.0639799	-3.96624	7.29e-05	0.000686044
Batf3	32.6734	11.1163	54.2306	4.87847	2.28643	0.000557012	0.00420925
Bcam	2458.58	4875.64	41.5186	0.00851552	-6.87569	9.42e-28	7.61e-26
Bcar3	1456.5	42.1092	2870.89	68.1772	6.09122	8.15e-34	9.09e-32
Bcat1	1111.41	2157.89	64.9214	0.0300856	-5.05478	4.3e-16	1.47e-14
Bcl2	55.7645	13.3978	98.1312	7.32442	2.87271	1.07e-06	1.37e-05
Bco2	103.394	183.085	23.7024	0.129461	-2.94941	6.37e-09	1.1e-07
Bdh2	118.818	1.17797	236.458	200.733	7.64913	1e-12	2.49e-11
Bdkrb2	1315.98	2624.05	7.90506	0.00301254	-8.3748	1.19e-47	3.6e-45
Begain	119.113	210.694	27.5318	0.130672	-2.93598	5.95e-09	1.03e-07
Bend5	83.5615	140.02	27.1026	0.193561	-2.36914	6.9e-06	7.92e-05
Bex2	3427.95	6607.07	248.839	0.0376625	-4.73073	4.73e-14	1.32e-12
Bfsp1	50.8027	15.0918	86.5137	5.73251	2.51917	1.48e-05	0.000160578
Bhlha15	227.481	58.3783	396.584	6.79336	2.76412	0.000202246	0.00171797
Birc3	74.8894	17.2266	132.552	7.69464	2.94385	6.61e-08	1e-06
Blnk	35.8227	0.588985	71.0564	120.642	6.91459	2.01e-12	4.9e-11
Bmp7	670.284	1337.83	2.7349	0.00204427	-8.9342	8.51e-45	2.09e-42
Bmyc	539.351	927.659	151.044	0.162823	-2.61862	5.45e-09	9.53e-08
Bok	3532.05	6127.41	936.691	0.152869	-2.70963	9.48e-11	1.99e-09
Brunol5	662.404	1217.96	106.844	0.0877233	-3.5109	2.66e-06	3.22e-05
Brunol6	296.288	592.172	0.403756	0.000681823	-10.5183	1.1e-38	1.65e-36
Bsn	3039.66	6068.59	10.7313	0.00176834	-9.14339	1.94e-06	2.42e-05
C1ql4	195.908	329.734	62.0824	0.18828	-2.40905	1.49e-07	2.14e-06
C1qtnf3	205.014	0.588985	409.439	695.16	9.4412	7.29e-13	1.83e-11
C1qtnf6	24.8773	5.00602	44.7487	8.93897	3.16011	2.78e-05	0.000286674
C1r	1121.08	134.425	2107.74	15.6797	3.97083	1.26e-18	5.24e-17
C1rl	37.1133	13.4722	60.7543	4.50959	2.173	0.000388952	0.00307686
C1s	62.4397	4.49075	120.389	26.8082	4.7446	6.64e-13	1.67e-11
CCND2_RAT	180.428	7.58239	353.274	46.5914	5.54199	6.12e-22	3.19e-20
CREM_RAT	874.111	1407.05	341.174	0.242475	-2.04409	9.25e-07	1.19e-05
CX6A2_RAT	8.86608	0.515274	17.2169	33.4131	5.06234	0.000541403	0.0040997
Cabp1	2060.26	3380.13	740.38	0.219039	-2.19074	1.07e-07	1.57e-06
Cacna1b	1476.8	2945.09	8.50433	0.00288763	-8.4359	4.6e-07	6.18e-06
Cacna1c	491.329	936.086	46.5719	0.0497518	-4.32911	2.47e-05	0.000257829
Cacna1d	21.524	41.2247	1.82326	0.0442275	-4.49891	3.16e-07	4.36e-06
Cacna1e	9.00954	0.515274	17.5038	33.9699	5.08619	0.000409407	0.00321932
Cacna1h	9.08801	17.6681	0.507876	0.0287453	-5.12053	0.000187994	0.00161554
Cacna2d4	22.5032	43.2872	1.71914	0.0397148	-4.65418	2.01e-07	2.84e-06
Cacnb1	391.162	637.816	144.508	0.226566	-2.142	5.98e-07	7.92e-06
Cacng2	115.682	230.856	0.507876	0.00219997	-8.8283	5.88e-09	1.02e-07
Cacng7	708.912	1290.2	127.629	0.0989219	-3.33757	2.81e-14	7.94e-13
Cadm1	6425.08	10961.7	1888.5	0.172282	-2.53715	0.000438973	0.00340384
Cadps	553.814	1096.79	10.8355	0.00987923	-6.66139	1.54e-11	3.46e-10
Cald1	1245.53	255.225	2235.84	8.7603	3.13098	5.45e-13	1.38e-11
Camk2b	959.094	1801.41	116.78	0.0648273	-3.94725	2.05e-18	8.39e-17
Camk4	29.296	58.0841	0.507876	0.0087438	-6.83752	1.49e-11	3.35e-10
Cap2	13.9637	1.61953	26.3078	16.2441	4.02184	9.8e-05	0.00089779
Car1	1501.71	5.52129	2997.9	542.97	9.08473	2.07e-50	8.86e-48
Car11	572.601	1017.61	127.59	0.125382	-2.9956	9.26e-12	2.12e-10
Car12	2195.54	4270.33	120.742	0.0282745	-5.14435	1.63e-27	1.29e-25
Car14	211.816	29.1523	394.48	13.5317	3.75827	2.03e-14	5.84e-13
Car2	1387.48	12.2936	2762.67	224.725	7.81202	7.02e-44	1.54e-41
Car5b	1530.39	9.27563	3051.51	328.981	8.36186	2.36e-47	6.8e-45
Car6	22.8209	2.20852	43.4333	19.6663	4.29765	8.24e-07	1.07e-05
Car9	124.68	39.3855	209.975	5.33129	2.41448	6.49e-07	8.54e-06
Casc1	65.4662	14.2816	116.651	8.16788	3.02996	9.01e-08	1.34e-06
Casp12	116.013	1.69324	230.333	136.031	7.08779	6.35e-23	3.66e-21
Casp4	81.8304	22.9697	140.691	6.12507	2.61473	4.53e-07	6.1e-06
Casq2	119.387	0.588985	238.185	404.399	8.65963	3.45e-25	2.37e-23
Catsperg1	20.832	6.11028	35.5537	5.81867	2.54069	0.000997867	0.00701401
Cav1	931.397	2.20852	1860.59	842.459	9.71846	1.94e-48	6.27e-46
Cbll1	2438.71	3922.79	954.626	0.243354	-2.03887	5.04e-07	6.74e-06
Ccdc109b	44.5837	15.7545	73.413	4.65982	2.22028	0.000140284	0.00123671
Ccdc110	41.521	0.588985	82.453	139.992	7.1292	2.28e-08	3.7e-07
Ccdc148	15.7711	30.331	1.21127	0.039935	-4.6462	0.000210319	0.00178079
Ccdc153	88.9317	171.677	6.18591	0.0360322	-4.79457	5.22e-11	1.12e-09
Ccdc158	12.9454	1.69324	24.1976	14.2907	3.837	0.000242419	0.00201735
Ccdc23	145.292	31.5826	259.002	8.20077	3.03576	5.37e-05	0.00051922
Ccdc64	1040.01	1957.6	122.42	0.062536	-3.99917	7.09e-19	2.98e-17
Ccdc64b	268.352	511.491	25.2133	0.0492939	-4.34245	1.97e-18	8.08e-17
Ccdc80	51933.5	130.745	103736	793.425	9.63195	3.75e-65	1.15e-61
Cck	9471.58	23.9258	18919.2	790.745	9.62707	2.8e-62	4.69e-59
Ccl7	10.4347	20.4656	0.403756	0.0197285	-5.66358	4.96e-05	0.000485507
Cd14	191.185	10.5273	371.842	35.3216	5.14248	1.18e-20	5.7e-19
Cd1d1	111.765	2.7975	220.732	78.9032	6.30201	8.04e-21	3.95e-19
Cd2	8.34937	0.588985	16.1097	27.3517	4.77356	0.000940801	0.0066612
Cd200	58.8865	0.588985	117.184	198.959	7.63633	4.32e-17	1.6e-15
Cd24	37329.2	60606.5	14052	0.231857	-2.1087	2e-07	2.83e-06
Cd44	157.699	2.7975	312.601	111.743	6.80404	4.74e-25	3.23e-23
Cd55	48.9893	0.588985	97.3897	165.352	7.36939	2.6e-15	8.08e-14
Cd83	301.507	11.779	591.235	50.194	5.64944	1.59e-25	1.13e-23
Cdc42ep1	169.856	9.27563	330.437	35.6242	5.15478	1.14e-08	1.92e-07
Cdh15	605.51	141.493	1069.53	7.55886	2.91817	2.23e-11	4.96e-10
Cdh16	11.653	0.515274	22.7908	44.2305	5.46697	4.76e-05	0.000467763
Cdh2	590.238	181.315	999.162	5.51065	2.46222	9.22e-05	0.000850601
Cdh29	243.65	485.281	2.01878	0.00416002	-7.90919	2.07e-32	2.18e-30
Cdo1	371.093	647.83	94.3551	0.145648	-2.77944	4.28e-10	8.39e-09
Cds1	18.3116	36.2194	0.403756	0.0111475	-6.48713	4.29e-08	6.68e-07
Celsr3	4639.93	9176.46	103.405	0.0112686	-6.47155	1.82e-05	0.000193618
Cend1	261.698	508.406	14.9899	0.0294841	-5.08392	5.2e-14	1.44e-12
Cfb	74.5407	122.057	27.0239	0.221403	-2.17525	3.4e-05	0.000343282
Cftr	22.99	0.515274	45.4648	88.2343	6.46327	6.84e-09	1.18e-07
Cga	3479.89	1244.01	5715.77	4.59465	2.19995	6.11e-08	9.32e-07
Chgb	331196	661844	548.657	0.000828983	-10.2364	6.7e-71	1.23e-66
Chn2	196.182	0.515274	391.849	760.468	9.57074	1.9e-31	1.85e-29
Chrd	427.932	99.9701	755.894	7.5612	2.91861	2.84e-05	0.000292948
Chrdl1	356.965	2.35594	711.574	302.034	8.23857	2.11e-14	6.03e-13
Chrna3	1697.36	3363.93	30.8	0.00915596	-6.77107	4.28e-39	6.57e-37
Chrna5	682.49	1181.31	183.667	0.155477	-2.68522	4.33e-10	8.46e-09
Chrna7	382.304	761.977	2.63078	0.00345257	-8.17811	4.24e-05	0.000421156
Chrnb2	859.383	1684.84	33.9259	0.020136	-5.63408	2.76e-16	9.7e-15
Chrnb4	393.429	739.179	47.6791	0.0645027	-3.9545	3.91e-17	1.45e-15
Chst1	1783.87	3561.06	6.68106	0.00187615	-9.05801	3.16e-52	1.66e-49
Chst11	106.656	204.795	8.51705	0.0415883	-4.58768	0.00109675	0.00760184
Chst15	86.9282	3.31278	170.544	51.4806	5.68596	1.56e-17	6.01e-16
Ckmt1	1371.08	2733.43	8.72529	0.00319207	-8.29129	3.25e-41	6.1e-39
Clca1	12.8538	2.13481	23.5729	11.0422	3.46495	0.000621278	0.00462655
Clca2	492.44	53.2985	931.582	17.4786	4.12751	2.26e-08	3.67e-07
Clca4	72.6991	1.03055	144.368	140.088	7.13019	4.78e-09	8.4e-08
Cldn11	16.6961	1.69324	31.6989	18.7208	4.22657	1.62e-05	0.000174609
Cldn4	358.323	600.57	116.077	0.193278	-2.37125	4.96e-08	7.68e-07
Cldn7	2269	3809.28	728.722	0.191302	-2.38608	1.07e-08	1.8e-07
Cldn9	67.0847	131.63	2.53938	0.0192918	-5.69587	7.82e-08	1.18e-06
Clec2d	701.409	58.6008	1344.22	22.9385	4.5197	5.22e-22	2.74e-20
Clec2d2	65.9836	10.3799	121.587	11.7137	3.55013	1.56e-09	2.89e-08
Clec2dl1	129.397	1.61953	257.174	158.795	7.31102	3.13e-24	1.99e-22
Clic4	951.491	237.63	1665.35	7.00816	2.80904	0.000197319	0.00168163
Clip3	1310.67	2381.99	239.358	0.100487	-3.31493	3.32e-14	9.31e-13
Clnk	39.4197	0.515274	78.324	152.005	7.24797	5.46e-13	1.38e-11
Clstn3	1145.73	1974.54	316.913	0.160499	-2.63936	4.3e-10	8.41e-09
Cmah	104.245	200.898	7.5927	0.0377938	-4.72571	3.06e-16	1.07e-14
Cmtm3	736.429	153.346	1319.51	8.60481	3.10514	1.1e-12	2.71e-11
Cntn2	152.437	249.264	55.6096	0.223095	-2.16427	2.34e-06	2.88e-05
Cobl	1421.88	4.41703	2839.34	642.815	9.32826	5.9e-51	2.65e-48
Col11a2	551.608	925.589	177.626	0.191906	-2.38153	2.53e-08	4.08e-07
Col12a1	9320.02	229.903	18410.1	80.078	6.32333	1.13e-37	1.59e-35
Col16a1	3397.13	457.231	6337.04	13.8596	3.79281	1.5e-06	1.89e-05
Col17a1	8.44696	16.4902	0.403756	0.0244847	-5.35198	0.000334115	0.00269516
Col1a1	58.9315	4.1959	113.667	27.0901	4.75969	3.02e-12	7.22e-11
Col1a2	166.791	2.94493	330.638	112.274	6.81088	9.99e-26	7.3e-24
Col27a1	125.48	213.412	37.547	0.175936	-2.50688	2.37e-07	3.31e-06
Col3a1	42152.8	95.1874	84210.3	884.68	9.78901	3.36e-66	1.55e-62
Col5a1	167.424	8.02395	326.824	40.731	5.34806	1.13e-20	5.48e-19
Col5a2	15613.1	37.9864	31188.2	821.036	9.6813	6.5e-64	1.33e-60
Col5a3	107.039	31.5812	182.497	5.77864	2.53073	4.88e-07	6.53e-06
Col6a1	117.662	4.04918	231.275	57.1164	5.83583	1e-08	1.7e-07
Col6a2	59.9821	0.588985	119.375	202.68	7.66306	1.02e-08	1.73e-07
Col6a3	502.832	2.7975	1002.87	358.487	8.48578	1.57e-34	1.88e-32
Col6a6	658.934	2.72379	1315.14	482.836	8.91539	2.94e-43	6.15e-41
Col8a1	629.162	2.06109	1256.26	609.512	9.25151	2e-43	4.24e-41
Col9a2	52.4354	92.3162	12.5546	0.135996	-2.87837	8.93e-07	1.15e-05
Copg	4920.9	1619.42	8222.38	5.07737	2.34408	0.0002623	0.00217199
Coro1a	747.767	1233.9	261.639	0.212043	-2.23757	8.81e-08	1.32e-06
Coro6	786.876	217.83	1355.92	6.22469	2.638	0.00017421	0.00150764
Cox4i2	16923.1	31145.4	2700.9	0.086719	-3.52751	2.47e-05	0.000257829
Cp	4791.27	360.499	9222.04	25.5813	4.67702	1.31e-24	8.55e-23
Cpe	89.314	173.366	5.26155	0.0303493	-5.04219	2.51e-16	8.82e-15
Cplx1	132.477	261.711	3.24277	0.0123906	-6.3346	9.41e-22	4.81e-20
Cpne3	617.863	227.986	1007.74	4.42018	2.14411	5.51e-06	6.43e-05
Cpne5	125.107	248.899	1.31539	0.00528483	-7.56393	1.91e-25	1.35e-23
Cpne7	806.897	1327.68	286.113	0.215498	-2.21425	1.42e-07	2.05e-06
Cpne9	55.7256	109.836	1.61502	0.0147039	-6.08765	2.48e-15	7.77e-14
Cpz	879.229	1594.92	163.537	0.102536	-3.28579	1.18e-13	3.18e-12
Crabp1	98.3643	190.451	6.27731	0.0329602	-4.92313	6.46e-07	8.51e-06
Crhr2	18.5296	0.515274	36.544	70.9215	6.14815	1.6e-07	2.3e-06
Crispld2	79.6912	30.0347	129.348	4.30661	2.10655	6.12e-05	0.000585008
Crlf1	288.584	540.795	36.3739	0.0672601	-3.89411	3.37e-16	1.17e-14
Crot	510.007	162.105	857.91	5.29231	2.4039	0.000699197	0.00513004
Cryab	455.382	23.0427	887.722	38.5251	5.26773	2.57e-25	1.8e-23
Cryz	211.231	68.0232	354.439	5.21056	2.38144	9.51e-05	0.000874599
Csdc2	526.127	987.138	65.1169	0.0659654	-3.92215	2.16e-17	8.24e-16
Csf1	1268.4	155.552	2381.24	15.3084	3.93625	2.11e-18	8.62e-17
Csgalnact2	1779.69	528.719	3030.66	5.73208	2.51906	1.59e-09	2.95e-08
Csmd1	691.893	2.72379	1381.06	507.037	8.98595	5.89e-44	1.32e-41
Cspg4	26.7364	4.04918	49.4237	12.2058	3.6095	2.18e-06	2.7e-05
Cst6	3610.05	1281.54	5938.56	4.63391	2.21223	6.22e-08	9.47e-07
Cth	463.919	29.3734	898.464	30.5876	4.93488	2.45e-09	4.45e-08
Ctrb1	1359.57	4.34332	2714.8	625.051	9.28783	2.45e-50	1.03e-47
Cyp11a1	56.4356	11.9264	100.945	8.46397	3.08133	1.16e-07	1.7e-06
Cyp21a1	59.1106	5.81614	112.405	19.3264	4.2725	1.9e-11	4.25e-10
Cyp24a1	51.3628	99.8992	2.82629	0.0282914	-5.14349	1.07e-12	2.66e-11
Cyp2s1	275.063	527.023	23.1032	0.0438372	-4.5117	1.11e-19	4.96e-18
Cyp4f1	75.1634	141.419	8.90808	0.0629908	-3.98871	9.35e-12	2.14e-10
Cyp4f18	49.4675	3.23906	95.696	29.5443	4.88481	1.07e-11	2.44e-10
Cyp4f39	62.2009	113.371	11.031	0.0973001	-3.36142	8.82e-09	1.5e-07
Cyr61	86.9132	1.69324	172.133	101.659	6.66759	1.39e-15	4.51e-14
D3Z8C0_RAT	780.16	243.964	1316.36	5.3957	2.43181	0.000383922	0.0030423
D3Z912_RAT	30.8993	61.3948	0.403756	0.00657639	-7.24849	7.2e-07	9.43e-06
D3Z981_RAT	3461.56	1371.79	5551.33	4.04677	2.01677	1.29e-06	1.63e-05
D3Z9E7_RAT	62.3731	121.907	2.83902	0.0232884	-5.42425	4.4e-11	9.53e-10
D3Z9I0_RAT	852.126	1689.37	14.8858	0.00881144	-6.82641	5.43e-37	7.52e-35
D3Z9S5_RAT	805.924	214.155	1397.69	6.52654	2.70632	2.15e-10	4.36e-09
D3ZA88_RAT	169.294	36.145	302.443	8.36751	3.0648	2.94e-10	5.88e-09
D3ZAE9_RAT	89.5146	16.858	162.171	9.61982	3.26601	8.54e-05	0.000791611
D3ZAF8_RAT	760.931	98.5717	1423.29	14.4391	3.85191	2.27e-07	3.19e-06
D3ZCP4_RAT	31.9028	3.31278	60.4928	18.2605	4.19065	2.34e-07	3.28e-06
D3ZCQ4_RAT	84.7197	165.194	4.2458	0.025702	-5.28198	1.05e-15	3.45e-14
D3ZD79_RAT	221.058	2.7975	439.318	157.039	7.29498	3.09e-29	2.68e-27
D3ZDJ3_RAT	184.816	45.7147	323.916	7.0856	2.82489	3.5e-09	6.28e-08
D3ZEB3_RAT	44.6147	85.6871	3.54241	0.0413412	-4.59627	0.000819653	0.00589112
D3ZEE7_RAT	92.9477	28.0487	157.847	5.62759	2.49252	5.1e-05	0.000497478
D3ZET0_RAT	372.834	81.786	663.883	8.11731	3.021	9.08e-05	0.00083738
D3ZEW8_RAT	412.688	823.149	2.22702	0.00270549	-8.52989	4.25e-05	0.000421267
D3ZFM0_RAT	143.691	261.269	26.1123	0.0999439	-3.32274	3.76e-11	8.2e-10
D3ZGM7_RAT	390.25	717.623	62.8772	0.0876187	-3.51262	2.32e-14	6.6e-13
D3ZJ06_RAT	718.856	1.10426	1436.61	1300.97	10.3454	5.41e-47	1.51e-44
D3ZJR8_RAT	872.517	3.31278	1741.72	525.759	9.03826	6e-16	2.01e-14
D3ZK35_RAT	1102.73	96.9501	2108.51	21.7484	4.44284	0.000164659	0.00142968
D3ZK42_RAT	160.742	34.3043	287.179	8.37152	3.06549	4.38e-10	8.53e-09
D3ZK62_RAT	499.733	119.846	879.619	7.33957	2.8757	5.02e-05	0.000491087
D3ZKB8_RAT	48.174	93.4176	2.93041	0.031369	-4.99452	4.76e-07	6.37e-06
D3ZKJ1_RAT	36.4267	2.13481	70.7186	33.1265	5.04991	7.81e-07	1.02e-05
D3ZKM0_RAT	149.267	49.6909	248.842	5.0078	2.32418	1.89e-06	2.35e-05
D3ZKP6_RAT	164.095	24.5878	303.601	12.3476	3.62616	6.27e-13	1.58e-11
D3ZKX0_RAT	124.002	247.497	0.507876	0.00205205	-8.92872	1.97e-27	1.55e-25
D3ZL29_RAT	11.6479	1.10426	22.1915	20.0963	4.32886	0.00023175	0.00193996
D3ZML2_RAT	119.067	231.962	6.17319	0.026613	-5.23173	4.36e-09	7.72e-08
D3ZNF1_RAT	864.341	1699.21	29.4719	0.0173444	-5.84938	3.26e-31	3.1e-29
D3ZNI5_RAT	840.889	1462.33	219.444	0.150064	-2.73635	1.68e-10	3.45e-09
D3ZPD3_RAT	21.1558	40.4883	1.82326	0.0450319	-4.47291	6.05e-06	7e-05
D3ZPG9_RAT	548.384	1074.58	22.1915	0.0206514	-5.59762	2.04e-28	1.68e-26
D3ZPN0_RAT	210.645	27.605	393.685	14.2613	3.83404	1.61e-14	4.68e-13
D3ZPX3_RAT	223.779	61.0269	386.531	6.33378	2.66307	0.00138883	0.00935782
D3ZPY8_RAT	46.4252	91.4309	1.41951	0.0155255	-6.00922	3.13e-14	8.79e-13
D3ZQ24_RAT	219.571	419.399	19.7436	0.0470759	-4.40887	4.81e-18	1.9e-16
D3ZQ28_RAT	73.3714	119.186	27.5572	0.231213	-2.11271	3.69e-05	0.000370084
D3ZQ54_RAT	17.0569	33.2022	0.911632	0.027457	-5.18668	0.000196679	0.00167832
D3ZQA9_RAT	91.0482	161.22	20.8762	0.129488	-2.94911	1.02e-08	1.72e-07
D3ZQY2_RAT	250.31	38.5732	462.047	11.9784	3.58237	1.22e-13	3.27e-12
D3ZRE9_RAT	261.795	87.6036	435.986	4.97681	2.31522	2.04e-07	2.89e-06
D3ZRF2_RAT	226.488	84.1405	368.835	4.38356	2.1321	3.16e-06	3.78e-05
D3ZSC9_RAT	47.7335	0.588985	94.878	161.087	7.3317	1.67e-06	2.08e-05
D3ZTY2_RAT	229.161	449.206	9.11632	0.0202943	-5.62278	1.66e-24	1.07e-22
D3ZTY4_RAT	27.7492	54.1831	1.31539	0.0242767	-5.36428	3.47e-08	5.49e-07
D3ZU16_RAT	138.045	14.4291	261.661	18.1343	4.18065	0.000232893	0.00194599
D3ZV03_RAT	3018.16	5065.52	970.795	0.191648	-2.38347	1.37e-08	2.27e-07
D3ZV66_RAT	59.935	113.593	6.27731	0.0552616	-4.17758	1.96e-10	3.99e-09
D3ZVA5_RAT	1013.5	2025.08	1.92739	0.00095176	-10.0371	8.84e-50	3.46e-47
D3ZVP9_RAT	88.3909	152.975	23.8066	0.155624	-2.68387	1.54e-07	2.22e-06
D3ZW02_RAT	104.643	208.778	0.507876	0.00243262	-8.68328	3.42e-25	2.36e-23
D3ZW88_RAT	183.371	66.3292	300.412	4.5291	2.17923	1.67e-06	2.09e-05
D3ZWM4_RAT	1129.32	2255.9	2.7349	0.00121233	-9.688	1.77e-51	8.15e-49
D3ZWM6_RAT	52.6131	20.3912	84.835	4.16037	2.05671	0.000284526	0.00233529
D3ZX84_RAT	28.9784	47.6291	10.3276	0.216834	-2.20534	0.000752322	0.00546539
D3ZX91_RAT	129.518	35.8515	223.185	6.22524	2.63813	5.1e-08	7.87e-07
D3ZXQ2_RAT	1047.41	1773.94	320.882	0.180887	-2.46684	3.53e-09	6.32e-08
D3ZXX3_RAT	283.058	565.204	0.911632	0.00161293	-9.2761	0.000142632	0.0012556
D3ZY51_RAT	723.32	22.6742	1423.97	62.8013	5.97272	4.48e-31	4.19e-29
D3ZZ27_RAT	338.721	62.8662	614.576	9.77593	3.28923	0.00013128	0.00116626
D3ZZD9_RAT	69.2316	8.76036	129.703	14.8057	3.88808	4.58e-06	5.39e-05
D4A065_RAT	194.026	65.0038	323.048	4.96967	2.31315	3.7e-07	5.04e-06
D4A0K0_RAT	163.835	274.3	53.3698	0.194568	-2.36166	4.17e-07	5.65e-06
D4A1X5_RAT	18.9346	1.10426	36.7649	33.2938	5.05718	8.04e-07	1.04e-05
D4A268_RAT	411.863	725.125	98.6009	0.135978	-2.87856	9.14e-11	1.92e-09
D4A314_RAT	610.124	0.588985	1219.66	2070.78	11.016	1.12e-12	2.77e-11
D4A352_RAT	126.794	224.233	29.355	0.130913	-2.93332	2.75e-08	4.42e-07
D4A3D4_RAT	353.008	596.738	109.279	0.183127	-2.44908	1.95e-08	3.2e-07
D4A3S1_RAT	140.518	54.843	226.194	4.12439	2.04418	1.38e-05	0.000150767
D4A3W0_RAT	106.892	0.588985	213.195	361.97	8.49973	6e-24	3.73e-22
D4A447_RAT	220.229	6.91969	433.538	62.6528	5.96931	8.38e-25	5.57e-23
D4A483_RAT	366.546	732.18	0.911632	0.00124509	-9.64953	8.7e-23	4.92e-21
D4A4B0_RAT	2116.33	11.4841	4221.18	367.566	8.52186	3e-25	2.09e-23
D4A4I4_RAT	866.754	245.211	1488.3	6.06947	2.60157	0.00128056	0.0087344
D4A5C1_RAT	1190.29	88.7801	2291.8	25.8144	4.6901	1.58e-23	9.42e-22
D4A617_RAT	61.5972	0.588985	122.605	208.164	7.70157	5.2e-08	8.01e-07
D4A645_RAT	479.314	811.242	147.385	0.181678	-2.46055	1.04e-05	0.000115699
D4A6I2_RAT	788.885	16.4909	1561.28	94.6754	6.56492	4.06e-11	8.81e-10
D4A6I7_RAT	285.199	3.38649	567.011	167.433	7.38744	7.69e-14	2.1e-12
D4A7P1_RAT	65.9248	4.26961	127.58	29.8809	4.90115	1.75e-07	2.5e-06
D4A8J6_RAT	120.391	210.619	30.1625	0.143209	-2.8038	1.83e-08	3e-07
D4A8J9_RAT	23.8358	42.918	4.75368	0.110762	-3.17447	2.97e-05	0.000303437
D4A916_RAT	23501.5	46770.7	232.23	0.00496529	-7.65391	7.7e-49	2.73e-46
D4A923_RAT	56.852	8.98078	104.723	11.6608	3.5436	2.84e-06	3.43e-05
D4A961_RAT	428.933	2.20852	855.657	387.435	8.59781	4.23e-12	1e-10
D4AA04_RAT	108.553	198.392	18.7151	0.094334	-3.40608	0.000821024	0.00589702
D4AA77_RAT	888.824	1725.61	52.0417	0.0301585	-5.05129	2.35e-06	2.9e-05
D4AAU2_RAT	73.6049	19.4344	127.775	6.57471	2.71693	0.000467114	0.00359331
D4AB36_RAT	402.033	723.892	80.1728	0.110752	-3.17459	0.000265779	0.00219784
D4AB42_RAT	228.738	51.3835	406.092	7.90316	2.98243	0.000138252	0.00121996
D4AB96_RAT	72.2331	121.688	22.7781	0.187184	-2.41747	4.89e-06	5.74e-05
D4ABC0_RAT	45.0254	8.61364	81.4372	9.45445	3.24099	0.000224322	0.00188291
D4ACI6_RAT	399.155	700.466	97.8443	0.139685	-2.83976	1.22e-10	2.54e-09
D4ACL6_RAT	562.442	151.43	973.453	6.4284	2.68446	2.91e-05	0.000298568
D4ADB8_RAT	35.5743	13.1037	58.0448	4.42966	2.1472	0.000723886	0.00528592
D4ADY9_RAT	55.1659	103.651	6.68106	0.0644574	-3.95551	5.85e-10	1.13e-08
D4ADZ5_RAT	14.1807	1.54582	26.8156	17.3472	4.11663	8.31e-05	0.000773857
D4AE00_RAT	1991.79	3272.72	710.866	0.21721	-2.20284	1.29e-07	1.88e-06
D4AEB5_RAT	17.4225	0.515274	34.3297	66.6242	6.05797	4.12e-07	5.58e-06
D4AEE6_RAT	48.0914	10.7484	85.4343	7.94853	2.99069	6.29e-07	8.3e-06
D4AEE8_RAT	61.3854	12.7351	110.036	8.64033	3.11109	9.68e-08	1.44e-06
D4AEF0_RAT	11737.1	3881.03	19593.2	5.04844	2.33584	1.72e-08	2.84e-07
DAB2_RAT	5938.68	15.7538	11861.6	752.938	9.55639	3.64e-60	3.94e-57
DOC2B_RAT	1102.63	2203.13	2.1229	0.000963583	-10.0193	6.4e-09	1.11e-07
Dact3	378.649	630.308	126.991	0.201475	-2.31133	9.25e-08	1.38e-06
Dagla	120.542	211.13	29.9543	0.141876	-2.81729	1.84e-07	2.62e-06
Dapk1	696.076	1287.54	104.617	0.0812535	-3.62143	7.46e-09	1.28e-07
Dapk2	648.772	1294.21	3.33417	0.00257622	-8.60053	5.12e-16	1.75e-14
Dbc1	119.116	234.989	3.24277	0.0137997	-6.17922	4.78e-12	1.12e-10
Dbh	118.388	231.305	5.46979	0.0236475	-5.40217	1.93e-19	8.55e-18
Dbndd1	257.484	436.035	78.9337	0.181026	-2.46573	2.64e-08	4.24e-07
Dcbld2	4863.33	672.98	9053.69	13.4531	3.74987	1.61e-17	6.2e-16
Dcn	16.161	29.0793	3.24277	0.111515	-3.16469	0.000301565	0.00245736
Ddx58	686.329	179.182	1193.48	6.6607	2.73567	2.53e-10	5.09e-09
Defb29	30.3232	59.6307	1.01575	0.0170341	-5.87543	6.42e-11	1.37e-09
Dennd2a	363.005	95.8479	630.161	6.57459	2.7169	1.18e-09	2.21e-08
Depdc6	60.7505	13.2504	108.251	8.16961	3.03027	2.2e-07	3.1e-06
Dhrs9	27.1686	0.588985	53.7481	91.2555	6.51184	3.73e-10	7.36e-09
Diras1	1121.65	2210.56	32.7274	0.014805	-6.07777	1.77e-33	1.93e-31
Disp2	8230.52	16402.9	58.1617	0.00354582	-8.13966	2.27e-16	8.03e-15
Dkk3	11432.3	22591.8	272.84	0.0120769	-6.3716	3.93e-38	5.8e-36
Dlg4	887.836	1539.97	235.699	0.153054	-2.70789	1.98e-10	4.02e-09
Dlgap3	83.4982	143.919	23.0777	0.160353	-2.64068	3.7e-07	5.04e-06
Dlk1	33937.9	67811.8	64.0075	0.000943898	-10.0491	5.66e-30	5.13e-28
Dlk2	154.212	280.476	27.9482	0.0996458	-3.32705	2.72e-11	6e-10
Dll3	173.917	326.345	21.4881	0.0658448	-3.92479	4.58e-15	1.4e-13
Dlx3	762.092	1374.82	149.365	0.108644	-3.20232	1.72e-07	2.47e-06
Dmkn	79.523	157.027	2.01878	0.0128562	-6.28139	1.13e-14	3.33e-13
Dmrta1	155.668	46.4519	264.884	5.70232	2.51155	1.19e-07	1.74e-06
Dnah5	46.7382	0.515274	92.9611	180.411	7.49514	8.43e-15	2.51e-13
Dnai1	15.0877	29.6676	0.507876	0.0171189	-5.86827	6.84e-07	8.97e-06
Dnai2	34.7782	67.4335	2.1229	0.0314814	-4.98936	3.29e-10	6.54e-09
Dnajc12	178.873	293.293	64.454	0.21976	-2.186	2.8e-06	3.38e-05
Dnhd1	104.663	28.4152	180.912	6.36673	2.67055	6.96e-05	0.000658683
Dnm1	3305.43	6457.63	153.22	0.023727	-5.39733	6.19e-30	5.56e-28
Dnm3	202.227	361.241	43.2123	0.119622	-3.06345	1.31e-10	2.72e-09
Dnmt3b	84.7296	144.949	24.51	0.169093	-2.56411	5.08e-07	6.78e-06
Dos	2841.13	4917.61	764.643	0.155491	-2.6851	1.4e-10	2.9e-09
Dpep1	10.876	0.588985	21.1631	35.9314	5.16717	8.92e-05	0.000824411
Dpp6	182.97	365.432	0.507876	0.0013898	-9.49091	2.22e-32	2.33e-30
Dqx1	952.112	1578.13	326.093	0.206632	-2.27486	5.48e-08	8.44e-07
Dscr6	101.946	174.915	28.9767	0.165662	-2.59369	1.95e-07	2.77e-06
Dse	1555.25	236.382	2874.11	12.1588	3.60393	2.93e-16	1.02e-14
Dtna	38.5715	0.588985	76.554	129.976	7.0221	8.42e-05	0.000782269
Dtx3l	1071.53	293.288	1849.76	6.30699	2.65695	4.27e-10	8.37e-09
Dusp1	2739.78	870.905	4608.66	5.29181	2.40376	5.17e-09	9.08e-08
Dusp10	184.962	17.1529	352.771	20.5663	4.36221	2.28e-12	5.52e-11
Dusp2	223.187	435.226	11.1478	0.0256139	-5.28693	8.69e-23	4.92e-21
Dusp27	10.669	1.17797	20.16	17.1142	4.09712	0.000499089	0.0038122
Dusp4	40.0368	70.6704	9.40324	0.133058	-2.90988	0.000582362	0.00437389
Dydc1	9.38525	17.963	0.807512	0.0449542	-4.4754	0.000586248	0.00439769
Dysf	117.61	228.435	6.78518	0.0297029	-5.07325	3.78e-18	1.53e-16
E9PSL5_RAT	718.507	1183.63	253.383	0.214073	-2.22383	4.5e-06	5.31e-05
E9PTD6_RAT	196.342	2.20852	390.476	176.805	7.46601	6.11e-19	2.57e-17
E9PTR8_RAT	49.5556	0.588985	98.5223	167.275	7.38607	2.18e-15	6.95e-14
E9PTV7_RAT	357.771	87.3838	628.158	7.18849	2.84569	1.73e-10	3.55e-09
E9PTW0_RAT	16.5677	2.28223	30.8532	13.5189	3.75691	0.000355181	0.00284145
E9PU73_RAT	207.259	8.02395	406.493	50.66	5.66278	1.4e-14	4.08e-13
ENPP2_RAT	106.376	3.97547	208.777	52.5162	5.71469	5.33e-19	2.27e-17
ENSRNOT00000005614	25.8356	7.95094	43.7202	5.49874	2.4591	0.000374132	0.00297368
ENSRNOT00000013888	114.049	38.649	189.449	4.90179	2.29331	3.1e-06	3.72e-05
ENSRNOT00000023713	160.642	261.263	60.0208	0.229733	-2.12197	0.00023073	0.00193318
ENSRNOT00000032171	77.5261	23.6303	131.422	5.56159	2.4755	0.000731392	0.00532594
ENSRNOT00000044422	41.4844	7.28825	75.6805	10.3839	3.37628	1.11e-05	0.000123622
ENSRNOT00000045752	1107.81	2210.95	4.66228	0.00210872	-8.88941	1.62e-12	3.97e-11
ENSRNOT00000047305	166.902	52.6359	281.168	5.34176	2.41732	0.00023247	0.00194422
ENSRNOT00000048992	16.7819	4.41703	29.1468	6.59872	2.72219	0.00120163	0.00825101
ENSRNOT00000055292	9.86331	18.9191	0.807512	0.0426824	-4.55022	0.00030117	0.00245628
ENSRNOT00000059678	15.5989	2.87121	28.3266	9.86571	3.30242	0.000353813	0.0028342
ENSRNOT00000062142	8.95748	0.515274	17.3997	33.7679	5.07758	0.000418621	0.00327562
ENSRNOT00000067988	35.4999	10.6747	60.3251	5.6512	2.49856	7.34e-05	0.000689074
ENSRNOT00000068863	1165.3	2197.43	133.164	0.0606	-4.04454	1.07e-08	1.8e-07
Ebf4	186.622	329.577	43.667	0.132494	-2.916	6.62e-07	8.71e-06
Ecel1	2113.02	4222.09	3.95889	0.000937662	-10.0586	6.46e-58	5.95e-55
Echdc2	99.609	8.90778	190.31	21.3645	4.41714	2.26e-14	6.46e-13
Edem1	2086.79	763.754	3409.83	4.46456	2.15852	2.23e-07	3.14e-06
Edn1	59.3981	1.10426	117.692	106.58	6.73579	3.44e-16	1.19e-14
Ednra	74.1466	1.54582	146.747	94.9317	6.56882	1.01e-17	3.93e-16
Eef1a2	6781.67	13404.5	158.807	0.0118473	-6.3993	4.26e-38	6.19e-36
Efnb2	266.482	85.6878	447.276	5.21983	2.384	1.27e-07	1.84e-06
Efnb3	300.18	526.14	74.2205	0.141066	-2.82556	3.51e-10	6.95e-09
Egr4	33.267	60.6605	5.87355	0.0968266	-3.36845	9.31e-07	1.2e-05
Ehbp1l1	290.162	489.407	90.9168	0.185769	-2.42842	4.89e-08	7.58e-07
Ehd2	1998.81	76.6354	3920.98	51.1641	5.67706	1.94e-31	1.88e-29
Ehd3	2099.4	3593.48	605.314	0.168447	-2.56963	5.56e-10	1.07e-08
Ehf	54.2367	1.69324	106.78	63.0625	5.97871	1.39e-14	4.06e-13
Ehhadh	126.13	206.495	45.7644	0.221625	-2.17381	4.99e-06	5.85e-05
Elavl3	806.564	1583.97	29.1595	0.0184092	-5.76343	1.07e-06	1.37e-05
Elf3	223.166	429.114	17.2169	0.0401219	-4.63946	2.04e-19	9e-18
Elmo1	380.281	727.847	32.7146	0.0449472	-4.47563	2.47e-20	1.14e-18
Elovl3	12.4732	23.631	1.31539	0.0556637	-4.16712	0.000112754	0.00101981
Emp1	7240.86	28.637	14453.1	504.699	8.97928	3.11e-57	2.38e-54
Emp2	173.539	1.61953	345.458	213.307	7.73679	8.93e-28	7.24e-26
Enc1	1144.45	35.6297	2253.27	63.2414	5.9828	2.5e-32	2.57e-30
Engase	936.74	1521.29	352.192	0.231509	-2.11086	3.65e-07	4.98e-06
Eno3	1282.77	455.765	2109.78	4.62908	2.21073	9.32e-08	1.39e-06
Enthd1	22.0317	6.69926	37.3642	5.57736	2.47958	0.000888009	0.00632389
Epas1	9122.88	15893.5	2352.22	0.147999	-2.75634	6.65e-08	1.01e-06
Epb41l4a	523.832	876.628	171.036	0.195107	-2.35766	3.35e-08	5.3e-07
Epb41l4b	133.486	264.133	2.83902	0.0107484	-6.53973	1.2e-20	5.75e-19
Epb49	1979.96	3238.7	721.223	0.222689	-2.1669	1.35e-07	1.96e-06
Epcam	4153.33	7605.59	701.075	0.0921789	-3.43942	1.89e-15	6.09e-14
Epha10	18.4955	36.5872	0.403756	0.0110354	-6.50171	3.5e-08	5.52e-07
Epha2	543.488	56.5369	1030.44	18.2259	4.18792	5.34e-19	2.27e-17
Ephb2	243.407	486.006	0.807512	0.00166153	-9.23328	5.43e-12	1.26e-10
Ephb6	11.7229	23.042	0.403756	0.0175226	-5.83464	1.38e-05	0.000150466
Ephx1	788.902	1309.81	267.994	0.204606	-2.28908	3.96e-07	5.37e-06
Eps8	264.133	1.10426	527.162	477.39	8.89902	4.03e-34	4.64e-32
Erc2	54.5896	2.28223	106.897	46.8389	5.54963	6.71e-14	1.84e-12
Errfi1	1138.28	366.021	1910.53	5.21974	2.38398	1.4e-08	2.33e-07
Espn	19.8196	38.4279	1.21127	0.0315205	-4.98756	3.31e-07	4.54e-06
Esyt3	29.0876	49.1757	8.99948	0.183007	-2.45003	0.000334562	0.00269641
Etl4	26.1719	0.588985	51.7548	87.8712	6.45732	8.75e-10	1.66e-08
Etnk2	96.8306	173.514	20.1473	0.116114	-3.10639	2.46e-09	4.46e-08
Ets1	493.961	111.748	876.175	7.84065	2.97097	2.5e-11	5.53e-10
Ets2	3238.47	603.793	5873.14	9.72708	3.28201	2.8e-14	7.94e-13
Etv1	189.336	1.61953	377.053	232.816	7.86304	7.14e-29	6.09e-27
Etv6	165.916	55.1371	276.694	5.0183	2.3272	9.21e-07	1.19e-05
Eya2	44.6373	82.8931	6.38143	0.0769838	-3.6993	1.03e-08	1.73e-07
F1LM02_RAT	7448.68	12432.1	2465.31	0.198303	-2.33422	1.36e-08	2.27e-07
F1LM72_RAT	452.599	3.31278	901.886	272.245	8.08876	1.02e-37	1.44e-35
F1LN80_RAT	25.9884	48.7341	3.24277	0.0665401	-3.90963	4.48e-07	6.04e-06
F1LPR3_RAT	1613.15	560.713	2665.59	4.75393	2.24912	9.78e-08	1.45e-06
F1LR02_RAT	442.059	94.9655	789.153	8.30989	3.05483	7.53e-12	1.74e-10
F1LS07_RAT	45.6298	15.3859	75.8737	4.93138	2.30199	0.000108936	0.000990702
F1LS89_RAT	527.194	1051.86	2.52666	0.00240208	-8.7015	0.000238688	0.0019899
F1LTD5_RAT	16.6912	0.588985	32.7933	55.6777	5.79903	6.46e-07	8.51e-06
F1LU19_RAT	78.0211	145.61	10.4317	0.0716412	-3.80307	2.6e-05	0.000269706
F1LU88_RAT	429.178	1.61953	856.736	529.002	9.04713	1.86e-39	2.95e-37
F1LU89_RAT	12.5837	1.17797	23.9894	20.365	4.34802	9e-05	0.000831298
F1LUQ4_RAT	96.4094	0.515274	192.304	373.207	8.54383	1.23e-22	6.78e-21
F1LUV4_RAT	6625.17	16.1223	13234.2	820.863	9.681	2.3e-61	3.26e-58
F1LUX5_RAT	1022.21	36.8084	2007.6	54.542	5.7693	2.16e-08	3.51e-07
F1LV38_RAT	106.201	14.2072	198.194	13.9503	3.80222	1.02e-05	0.000114558
F1LVN4_RAT	39.1071	77.8105	0.403756	0.00518896	-7.59034	8.33e-06	9.45e-05
F1LVZ8_RAT	25.9636	51.0156	0.911632	0.0178697	-5.80634	7.85e-10	1.5e-08
F1LW87_RAT	25.6827	8.46551	42.8999	5.06761	2.34131	0.00142055	0.00952693
F1LWE5_RAT	589.101	155.18	1023.02	6.59247	2.72082	5.19e-05	0.000505151
F1LWJ6_RAT	131.329	239.177	23.4815	0.0981762	-3.34848	3.08e-08	4.93e-07
F1LWK7_RAT	162.854	6.40442	319.304	49.8568	5.63972	1.95e-05	0.000206737
F1LWZ1_RAT	14.2635	1.17797	27.349	23.217	4.53711	2.76e-05	0.000284878
F1LXG8_RAT	393.019	10.7484	775.29	72.1304	6.17254	1.21e-29	1.07e-27
F1LXS3_RAT	16.2287	2.28223	30.1753	13.2218	3.72485	6.93e-05	0.000656687
F1LY14_RAT	429.43	839.819	19.0402	0.0226717	-5.46296	1.58e-26	1.19e-24
F1LY25_RAT	99.8637	196.993	2.7349	0.0138833	-6.17051	7.99e-06	9.09e-05
F1LYN2_RAT	11.0195	0.588985	21.45	36.4185	5.1866	6.82e-05	0.00064687
F1LZ05_RAT	814.693	169.905	1459.48	8.59	3.10266	1.36e-12	3.33e-11
F1LZ56_RAT	108.639	2.20852	215.069	97.3816	6.60558	2.56e-21	1.29e-19
F1LZA8_RAT	125.997	21.3481	230.645	10.804	3.4335	3.83e-11	8.34e-10
F1LZR9_RAT	36.3405	71.2615	1.41951	0.0199197	-5.64966	8.34e-12	1.92e-10
F1M018_RAT	18.0442	3.38649	32.7019	9.65659	3.27151	0.000134805	0.00119297
F1M089_RAT	18.8136	2.72379	34.9035	12.8143	3.67968	6.7e-05	0.00063522
F1M0Y5_RAT	56.8132	13.1767	100.45	7.62329	2.93041	7.23e-07	9.45e-06
F1M0Z9_RAT	165.85	44.0208	287.679	6.53507	2.7082	1.83e-05	0.000195329
F1M109_RAT	58.0567	4.56446	111.549	24.4386	4.61109	0.00056961	0.00429387
F1M1D4_RAT	46.7339	86.2789	7.18894	0.0833221	-3.58516	1.47e-08	2.44e-07
F1M1J1_RAT	364.297	2.28223	726.311	318.246	8.314	1.43e-36	1.88e-34
F1M1L4_RAT	200.248	7.87723	392.619	49.8422	5.6393	3.22e-23	1.88e-21
F1M1P3_RAT	43.0084	3.68063	82.3362	22.3701	4.4835	0.000133387	0.00118212
F1M1Q2_RAT	2117.94	469.661	3766.21	8.01899	3.00342	0.000321661	0.00261186
F1M1Y2_RAT	39.0119	64.8571	13.1666	0.20301	-2.30038	0.000158736	0.00138217
F1M212_RAT	132.176	25.3979	238.954	9.4084	3.23395	1.32e-10	2.74e-09
F1M278_RAT	52.4647	84.8075	20.1219	0.237265	-2.07543	0.000323292	0.00262154
F1M2G9_RAT	38.1859	5.88914	70.4826	11.9682	3.58114	2.01e-07	2.85e-06
F1M2K0_RAT	7.67895	0.588985	14.7689	25.0752	4.64819	0.00139713	0.0093972
F1M2X2_RAT	874.489	24.3653	1724.61	70.7816	6.1453	2.53e-32	2.58e-30
F1M304_RAT	511.594	1019.14	4.05029	0.00397423	-7.97511	5.43e-31	5.05e-29
F1M3A4_RAT	151.385	301.962	0.807512	0.00267422	-8.54667	0.000797004	0.00574242
F1M3Y7_RAT	851.728	2.65008	1700.81	641.794	9.32597	1.58e-46	4.22e-44
F1M491_RAT	1472.08	2941.63	2.53938	0.000863257	-10.1779	1.35e-55	9.2e-53
F1M4B1_RAT	44.785	8.98078	80.5892	8.97352	3.16567	6.72e-07	8.82e-06
F1M4P5_RAT	13.5267	26.6496	0.403756	0.0151505	-6.04449	2.89e-06	3.49e-05
F1M4Q3_RAT	49.0223	0.588985	97.4556	165.464	7.37037	2.17e-15	6.9e-14
F1M4U4_RAT	350.959	598.297	103.622	0.173195	-2.52953	0.000583443	0.00438022
F1M564_RAT	73.3094	17.8149	128.804	7.23014	2.85402	2.46e-05	0.000256354
F1M589_RAT	1717.72	613.365	2822.08	4.60097	2.20194	1.29e-07	1.88e-06
F1M5B8_RAT	131.766	262.217	1.31539	0.00501642	-7.63913	3.12e-10	6.23e-09
F1M6A9_RAT	23.0166	0.515274	45.518	88.3375	6.46495	1.94e-05	0.000205843
F1M6D2_RAT	267.26	1.76696	532.753	301.509	8.23606	2.08e-33	2.24e-31
F1M6I9_RAT	564.091	1125.45	2.7349	0.00243006	-8.68479	1.32e-42	2.64e-40
F1M753_RAT	2668.66	4690.95	646.362	0.137789	-2.85946	1.35e-11	3.05e-10
F1M766_RAT	224.601	64.563	384.64	5.95759	2.57473	7.87e-07	1.02e-05
F1M7F8_RAT	251.696	82.8173	420.574	5.07833	2.34436	0.000687759	0.00505418
F1M7H7_RAT	204.347	37.1748	371.519	9.99384	3.32104	8.42e-12	1.94e-10
F1M882_RAT	529.545	890.971	168.119	0.188692	-2.4059	1.23e-07	1.79e-06
F1M891_RAT	107.79	214.369	1.21127	0.00565038	-7.46744	9.83e-24	6e-22
F1M8C9_RAT	62.7789	4.04918	121.509	30.0082	4.90728	1.92e-13	5.08e-12
F1M8S7_RAT	61.1313	100.488	21.7751	0.216694	-2.20627	4.43e-05	0.000438735
F1M8X6_RAT	85.0481	0.515274	169.581	329.109	8.36242	8.76e-13	2.18e-11
F1M901_RAT	27.0371	48.513	5.56119	0.114633	-3.1249	1.81e-05	0.000193247
F1MA87_RAT	810.658	61.9087	1559.41	25.1888	4.65471	1.37e-22	7.52e-21
F1MAE3_RAT	757.381	188.453	1326.31	7.0379	2.81514	0.000967764	0.0068311
F1MAG5_RAT	1110.74	2202.24	19.2357	0.00873461	-6.83904	4.27e-38	6.19e-36
F3	274.03	39.4585	508.602	12.8896	3.68813	1.28e-14	3.77e-13
F5	35.4767	4.41703	66.5364	15.0636	3.91299	5.75e-08	8.82e-07
Fa2h	20.862	39.9007	1.82326	0.045695	-4.45182	6.35e-07	8.38e-06
Fam102b	1052.79	133.83	1971.76	14.7333	3.88101	1.16e-17	4.51e-16
Fam107b	1054.04	2020.74	87.3466	0.0432251	-4.53199	1.69e-16	6e-15
Fam110b	113.935	205.17	22.6994	0.110637	-3.17609	3.11e-10	6.21e-09
Fam114a1l1	377.509	42.2553	712.762	16.868	4.07622	2.99e-05	0.000304983
Fam115c	539.929	50.8682	1028.99	20.2285	4.33832	7.59e-20	3.42e-18
Fam129c	56.2307	105.272	7.18894	0.0682889	-3.8722	3.75e-10	7.38e-09
Fam148a	461.561	916.232	6.8893	0.00751917	-7.05521	3.67e-35	4.59e-33
Fam148b	1851.21	3694.93	7.48858	0.00202671	-8.94664	3.38e-10	6.69e-09
Fam162a	4539.46	7663.39	1415.54	0.184715	-2.43663	0.000352122	0.00282311
Fam163a	2454.63	4900.63	8.62117	0.0017592	-9.15087	7.5e-55	4.45e-52
Fam167a	1475.2	2798.98	151.422	0.0540992	-4.20825	1.19e-20	5.72e-19
Fam171b	125.85	32.2439	219.457	6.80615	2.76684	2.44e-08	3.94e-07
Fam173a	784.286	1260.33	308.238	0.244569	-2.03169	1.27e-06	1.61e-05
Fam190a	69.7182	124.043	15.3936	0.124099	-3.01043	3.72e-08	5.85e-07
Fam198b	9.36246	1.10426	17.6207	15.957	3.99612	0.00135948	0.00919096
Fam20c	529.178	952.816	105.541	0.110768	-3.17439	5.97e-13	1.5e-11
Fam26e	377.528	55.1406	699.915	12.6933	3.66599	2.21e-15	7.02e-14
Fam43b	114.637	202.004	27.2703	0.134999	-2.88898	4.16e-09	7.41e-08
Fam57b	1107.44	2061.65	153.22	0.0743192	-3.75012	4.05e-17	1.5e-15
Fam5b	439.632	878.756	0.507876	0.000577949	-10.7568	6.42e-44	1.43e-41
Fam64a	261.951	516.206	7.69682	0.0149104	-6.06754	4.53e-27	3.48e-25
Fam70b	3398.65	6671.01	126.3	0.0189327	-5.72297	1.82e-10	3.75e-09
Fam78a	85.2454	161.882	8.60845	0.0531772	-4.23305	2.15e-13	5.66e-12
Fam83a	26.2034	51.0914	1.31539	0.0257458	-5.27952	1.95e-05	0.000206737
Fam83e	16.4131	32.3183	0.507876	0.0157148	-5.99173	2.5e-07	3.48e-06
Fam89a	224.79	394.804	54.7766	0.138744	-2.84951	6.01e-10	1.16e-08
Fas	60.2755	1.17797	119.373	101.338	6.66303	2.06e-16	7.28e-15
Fat1	306.692	3.75434	609.629	162.38	7.34323	5.78e-08	8.86e-07
Fat4	29.0823	4.63746	53.5272	11.5423	3.52886	7.18e-06	8.21e-05
Fbln2	131.466	2.28223	260.651	114.209	6.83553	1.43e-23	8.55e-22
Fbn1	403.389	766.769	40.0077	0.052177	-4.26044	0.000195532	0.00167057
Fbxo4	95.4428	25.4717	165.414	6.49404	2.69912	0.000240413	0.00200156
Fcgr2a	462.43	143.038	781.822	5.46582	2.45044	1.32e-08	2.2e-07
Fcgrt	773.76	111.017	1436.5	12.9395	3.69371	1.43e-16	5.12e-15
Fetub	375.204	0.588985	749.819	1273.07	10.3141	1.04e-39	1.69e-37
Fev	1054.88	2107.72	2.03151	0.000963838	-10.0189	4.42e-52	2.2e-49
Fez1	676.667	1317.17	36.1657	0.0274571	-5.18668	6.7e-23	3.82e-21
Fgf7	233.439	0.588985	466.288	791.681	9.62878	1.35e-33	1.49e-31
Fgfr3	2721.23	803.517	4638.95	5.77331	2.5294	0.000132232	0.00117359
Fgfrl1	192.723	28.4896	356.956	12.5294	3.64724	1.88e-13	4.99e-12
Fgg	32.1638	6.69926	57.6284	8.60219	3.1047	6.98e-06	8.01e-05
Fggy	117.277	33.8635	200.691	5.92648	2.56717	2.11e-07	2.98e-06
Fhl1	799.35	172.337	1426.36	8.27658	3.04903	3.28e-06	3.92e-05
Fibcd1	17.858	32.981	2.7349	0.0829233	-3.59208	4.23e-05	0.000420039
Filip1	81.589	149.295	13.8827	0.0929884	-3.42681	3.27e-10	6.5e-09
Fitm1	101.477	3.82805	199.127	52.0179	5.70094	1.67e-18	6.91e-17
Fitm2	2334.51	4207.08	461.941	0.109801	-3.18704	1.2e-13	3.24e-12
Fjx1	55.8822	90.1062	21.6582	0.240363	-2.05671	0.000187976	0.00161554
Fkbp14	1071.59	104.535	2038.65	19.5021	4.28555	1.12e-20	5.42e-19
Flrt1	102.069	24.4397	179.698	7.35271	2.87828	3.03e-08	4.86e-07
Flrt3	1286.5	11.19	2561.81	228.937	7.83881	4.9e-44	1.12e-41
Fmnl2	165.16	318.676	11.643	0.0365354	-4.77456	0.000385168	0.00305086
Fmo4	100.661	2.87121	198.451	69.1176	6.11098	9.89e-20	4.43e-18
Fmod	395.165	2.87121	787.46	274.26	8.0994	1.16e-36	1.55e-34
Fn1	88.0522	1.03055	175.074	169.884	7.40841	1.47e-20	6.91e-19
Fn3k	57.4641	101.371	13.5576	0.133743	-2.90246	5.21e-07	6.94e-06
Fos	71.793	115.209	28.3775	0.246314	-2.02143	5.97e-05	0.00057175
Fosl1	1094.57	196.335	1992.81	10.15	3.34341	2.29e-14	6.51e-13
Foxh1	125.263	216.288	34.2383	0.1583	-2.65927	4.59e-08	7.14e-07
Frk	67.9452	3.97547	131.915	33.1822	5.05234	2.79e-14	7.92e-13
Frmd4b	69.7668	5.52129	134.012	24.2719	4.60122	3.67e-13	9.43e-12
Frmd5	749.314	1255.66	242.966	0.193497	-2.36962	2.27e-06	2.8e-05
Fry	284.238	559.476	8.99948	0.0160855	-5.95809	1.57e-11	3.53e-10
Fubp1	386.821	141.565	632.077	4.46493	2.15864	0.000235562	0.00196561
Fut1	2233.89	3894.58	573.198	0.147178	-2.76436	5.52e-11	1.18e-09
Fut7	13.0892	24.147	2.03151	0.0841309	-3.57122	0.000877729	0.00626036
Fxyd5	334.573	115.213	553.934	4.80791	2.26541	8.98e-06	0.000101249
Fyb	203.071	57.3477	348.794	6.08209	2.60457	1.51e-08	2.5e-07
Fzd1	629.13	220.699	1037.56	4.70126	2.23305	1.76e-07	2.51e-06
Fzd9	88.078	169.983	6.17319	0.0363165	-4.78323	2.78e-15	8.62e-14
GGLO_RAT	12.18	23.8521	0.507876	0.0212927	-5.5535	1.01e-05	0.000113401
GPR56_RAT	159.463	17.2266	301.699	17.5136	4.1304	2.6e-15	8.08e-14
Gabrb3	1167.79	2334.16	1.41951	0.000608146	-10.6833	2.37e-08	3.83e-07
Gadd45a	1471.65	258.327	2684.96	10.3937	3.37763	5.93e-15	1.78e-13
Gadd45g	768.924	151.949	1385.9	9.12082	3.18916	1.51e-06	1.9e-05
Galnt3	180.101	356.451	3.75065	0.0105222	-6.57042	1.24e-26	9.43e-25
Galnt5	42.87	4.34332	81.3967	18.7407	4.2281	1.6e-09	2.95e-08
Galnt9	1265.44	2527.03	3.85477	0.00152541	-9.35658	1.44e-51	6.81e-49
Gapdhs	116.47	214.525	18.4154	0.0858428	-3.54216	0.000359468	0.00287113
Garnl4	990.393	1915.64	65.1447	0.0340067	-4.87804	1.64e-24	1.06e-22
Gas6	487.756	924.173	51.3383	0.0555506	-4.17005	9.75e-17	3.51e-15
Gas7	64.6101	1.03055	128.19	124.39	6.95873	3.88e-17	1.44e-15
Gata2	9708.29	15664.5	3752.09	0.239529	-2.06173	3.13e-07	4.32e-06
Gatsl3	152.156	47.9984	256.313	5.34004	2.41685	3.09e-07	4.27e-06
Gbp4	56.0141	2.13481	109.893	51.477	5.68586	1.12e-11	2.55e-10
Gbp5	147.189	0.588985	293.789	498.805	8.96233	3.97e-11	8.62e-10
Gca	732.389	205.756	1259.02	6.11899	2.61329	1.25e-09	2.34e-08
Gcgr	246.876	472.693	21.0589	0.044551	-4.4884	5.87e-19	2.48e-17
Gch1	1434.29	2713.65	154.937	0.0570954	-4.13048	2.96e-20	1.36e-18
Gck	91.9894	2.13481	181.844	85.1806	6.41245	2.82e-19	1.22e-17
Gcom1	402.085	11.19	792.98	70.865	6.147	2.01e-29	1.75e-27
Gdap1	435.37	861.311	9.42869	0.0109469	-6.51333	1.59e-32	1.68e-30
Gdap1l1	1137.03	2264.12	9.93656	0.00438872	-7.83199	1.78e-34	2.1e-32
Gfra2	891.206	1754.14	28.2733	0.0161181	-5.95518	4.04e-32	4.06e-30
Gipr	674.072	1295.6	52.5496	0.0405602	-4.62379	2.63e-22	1.43e-20
Gja1	44.7729	6.40442	83.1413	12.9819	3.69843	2.61e-08	4.2e-07
Gjb3	53.484	0.515274	106.453	206.595	7.69066	4.3e-16	1.47e-14
Gjd2	191.934	368.892	14.9772	0.0406004	-4.62236	1.32e-18	5.47e-17
Glb1l2	384.698	0.515274	768.881	1492.18	10.5432	3.39e-40	5.73e-38
Gli1	36.7902	14.4284	59.152	4.0997	2.03552	0.00128674	0.00876352
Gls2	525.863	855.425	196.301	0.229477	-2.12358	4.34e-07	5.85e-06
Glt1d1	209.809	372.942	46.676	0.125156	-2.9982	1.46e-10	3e-09
Gna14	22.5263	40.1949	4.8578	0.120856	-3.04864	7.31e-05	0.000687697
Gnao1	1614.86	2696.31	533.416	0.197832	-2.33765	0.00012311	0.00110004
Gnb1	5588.82	1946.71	9230.94	4.74182	2.24544	0.000762139	0.00552798
Gng3	4915.37	8709.86	1120.88	0.128691	-2.95802	1.14e-05	0.000126285
Gng7	24.5546	44.7593	4.34992	0.0971847	-3.36313	1.21e-05	0.000133759
Gng8	385.83	757.686	13.9741	0.0184431	-5.76077	3.84e-06	4.56e-05
Gnmt	20.6044	39.3855	1.82326	0.0462928	-4.43307	7.69e-07	1.01e-05
Gnptg	856.22	1414.85	297.586	0.210329	-2.24928	9.56e-08	1.42e-06
Golga7b	548.584	1096.15	1.01575	0.000926652	-10.0757	1.42e-45	3.73e-43
Gp1ba	23.9708	40.8569	7.08482	0.173406	-2.52778	0.000443649	0.00343288
Gpd1	3464.87	6022.59	907.15	0.150624	-2.73097	9.75e-11	2.04e-09
Gper	23.9225	47.3371	0.507876	0.0107289	-6.54235	5.94e-05	0.000569719
Gpha2	48.1087	95.4099	0.807512	0.00846361	-6.88451	4.25e-07	5.74e-06
Gpnmb	1223.42	57.717	2389.12	41.3936	5.37134	1.12e-28	9.46e-27
Gpr116	614.226	1.17797	1227.27	1041.86	10.0249	5.07e-45	1.28e-42
Gpr123	348.59	696.777	0.403756	0.000579463	-10.753	6.96e-41	1.25e-38
Gpr135	23.697	39.3847	8.00918	0.203357	-2.29791	0.000916	0.00650382
Gpr139	75.3265	150.249	0.403756	0.00268724	-8.53966	2.42e-16	8.52e-15
Gpr146	888.775	233.657	1543.89	6.60752	2.72411	2.36e-10	4.77e-09
Gpr150	43.3231	85.8387	0.807512	0.00940732	-6.732	2.64e-12	6.35e-11
Gpr156	25.4698	6.91969	44.0198	6.36153	2.66937	0.00023307	0.00194658
Gpr22	2377.62	4714.73	40.5156	0.0085934	-6.86256	2.37e-40	4.09e-38
Gpr27	200.39	371.907	28.8726	0.0776339	-3.68717	2.37e-13	6.22e-12
Gprasp2	2666.25	4414.25	918.242	0.208018	-2.26522	3.32e-08	5.27e-07
Gprc5a	141.515	2.87121	280.158	97.5748	6.60844	1.15e-23	6.99e-22
Gprc5b	112.335	31.9491	192.72	6.0321	2.59266	2.4e-07	3.36e-06
Gprin1	730.19	1411.66	48.7203	0.0345127	-4.85673	2.44e-24	1.56e-22
Gprin2	103.908	166.298	41.5186	0.249664	-2.00194	3.06e-05	0.00031134
Gpx8	777.607	5.66872	1549.55	273.35	8.09461	1.26e-13	3.37e-12
Gramd3	585.426	110.72	1060.13	9.57489	3.25926	2.13e-13	5.61e-12
Grb7	547.483	1009.6	85.3684	0.0845568	-3.56394	1.13e-09	2.13e-08
Grhl2	1689.2	2839.99	538.399	0.189577	-2.39914	7.32e-09	1.26e-07
Gria2	411.507	778.852	44.1621	0.0567015	-4.14047	8.59e-11	1.82e-09
Grin1	3309.3	6612.31	6.29003	0.00095126	-10.0379	7.78e-61	1.02e-57
Grin2b	288.86	0.588985	577.132	979.875	9.93645	2.24e-36	2.91e-34
Grip2	56.9501	1.10426	112.796	102.146	6.67449	8.01e-16	2.66e-14
Grm1	20.4702	5.595	35.3454	6.31732	2.65931	0.000644626	0.00477724
Gsdmd	286.279	42.1823	530.376	12.5734	3.65231	9.67e-07	1.24e-05
Gsg1	170.773	6.03657	335.509	55.5794	5.79648	1.48e-22	8.11e-21
Gsta1	143.082	50.871	235.293	4.62528	2.20954	2.12e-06	2.64e-05
Gstcd	122.282	35.7041	208.86	5.84974	2.54837	2.52e-06	3.08e-05
Gstm7	1104.72	2021.7	187.745	0.0928649	-3.42872	4.7e-07	6.31e-06
Gucy1a3	1100.99	1836.87	365.1	0.198762	-2.33089	2.29e-08	3.72e-07
Gzmb	4604.46	14.0612	9194.86	653.916	9.35296	4.13e-58	4e-55
Gzmc	78.2911	0.588985	155.993	264.851	8.04904	3.66e-20	1.67e-18
H2afy2	896.711	1730.44	62.9813	0.0363961	-4.78007	6.2e-24	3.84e-22
Hand1	2571.33	4852.34	290.316	0.05983	-4.06299	7.33e-20	3.31e-18
Hap1	5164.91	8776.82	1553	0.176943	-2.49864	1.25e-09	2.33e-08
Hcn2	1806.63	3132.88	480.379	0.153335	-2.70525	9.51e-11	1.99e-09
Hcn3	513.382	992.852	33.9132	0.0341574	-4.87166	1.34e-11	3.03e-10
Herc6	716.81	162.026	1271.59	7.84808	2.97234	1.2e-11	2.73e-10
Hes7	47.4969	78.4016	16.5922	0.21163	-2.24038	0.000122558	0.00109621
Hhatl	52.915	102.991	2.83902	0.0275657	-5.18098	1.7e-13	4.55e-12
Hist3h2ba	190.895	357.488	24.3017	0.0679792	-3.87876	8.35e-15	2.48e-13
Hk3	52.82	0.515274	105.125	204.017	7.67255	5.46e-16	1.85e-14
Hmox1	30561.8	56010.9	5112.65	0.0912796	-3.45356	3.54e-10	6.99e-09
Homer2	1183.59	2199.5	167.689	0.0762398	-3.71331	4.85e-17	1.78e-15
Hopx	856.939	1530.46	183.421	0.119847	-3.06073	0.000157766	0.00137567
Hoxb13	1773.58	648.128	2899.02	4.47292	2.16122	1.55e-07	2.23e-06
Hoxb7	37.4292	61.6918	13.1666	0.213426	-2.22819	0.000291046	0.00238324
Hoxc4	1521.07	2629.75	412.396	0.156819	-2.67283	1.86e-10	3.81e-09
Hpca	121.067	228.068	14.0655	0.0616726	-4.01923	9.43e-14	2.56e-12
Hr	1170.87	2067.29	274.44	0.132753	-2.91318	5.93e-12	1.38e-10
Hrasls	111.429	0.588985	222.268	377.375	8.55986	2.25e-23	1.33e-21
Hrc	113.754	13.5452	213.962	15.7961	3.98149	3.42e-13	8.82e-12
Hrnbp3	102.798	202.966	2.63078	0.0129617	-6.26961	5.16e-10	9.99e-09
Hs3st3a1	50.5185	4.8586	96.1784	19.7955	4.3071	1.66e-10	3.43e-09
Hs3st3b1	302.288	43.9471	560.629	12.7569	3.67321	1.95e-14	5.64e-13
Hs3st6	16.0818	31.6556	0.507876	0.0160438	-5.96184	3.21e-07	4.41e-06
Hsd11b2	31.9618	54.4035	9.52008	0.17499	-2.51465	0.000124755	0.00111259
Hsd17b14	18.136	32.8336	3.43829	0.104719	-3.25541	0.000152948	0.00133683
Hsf2bp	79.6121	12.0731	147.151	12.1883	3.60743	2.17e-10	4.4e-09
Hspb1	6601.72	1158.53	12044.9	10.3967	3.37806	3.47e-07	4.75e-06
Hspb7	69.6542	11.7053	127.603	10.9013	3.44643	2.04e-09	3.73e-08
Htr2a	63.1052	3.38649	122.824	36.2688	5.18066	4.77e-14	1.33e-12
Htr3a	839.756	1579.32	100.188	0.0634374	-3.97852	7.03e-16	2.34e-14
Htra1	1540.36	6.11028	3074.61	503.186	8.97495	3.48e-50	1.4e-47
Htra4	95.9808	170.72	21.2417	0.124424	-3.00666	1.34e-08	2.24e-07
Icam1	554.631	220.339	888.923	4.03434	2.01233	1.55e-06	1.95e-05
Id1	7273.65	11864.3	2683.03	0.226143	-2.14469	0.00137093	0.00925818
Ifi203	26.8587	0.515274	53.2021	103.25	6.69	2.97e-05	0.000303437
Ifi47	27.3084	8.53993	46.0768	5.39545	2.43174	0.000377584	0.00299982
Ifih1	763.86	91.1361	1436.58	15.7631	3.97848	3.93e-18	1.58e-16
Ifit1	74.5235	2.87121	146.176	50.9108	5.6699	1.95e-16	6.9e-15
Ifitm3	53.1196	0.515274	105.724	205.18	7.68075	4.6e-16	1.58e-14
Igf1	311.31	0.515274	622.105	1207.33	10.2376	9.16e-11	1.93e-09
Igfbp4	89.4652	11.19	167.74	14.9902	3.90595	5.29e-12	1.24e-10
Igfbp5	11912.4	206.344	23618.5	114.462	6.83872	9.01e-23	5.08e-21
Igsf9	1414.12	2791.68	36.5567	0.0130949	-6.25485	4.46e-35	5.51e-33
Ikzf2	204.924	0.515274	409.332	794.398	9.63372	3.46e-21	1.72e-19
Il11	28.8274	48.7341	8.92081	0.183051	-2.44968	0.000195329	0.0016704
Il11ra1	34.9082	57.0536	12.7629	0.223699	-2.16037	0.000518079	0.00394417
Il17re	1432.18	204.143	2660.22	13.0312	3.70389	4.55e-17	1.67e-15
Il18	324.993	562.077	87.9077	0.156398	-2.67671	0.000344128	0.00276624
Il1rap	153.593	20.9065	286.28	13.6934	3.77541	2.65e-13	6.93e-12
Il1rn	172.18	4.34332	340.016	78.2847	6.29066	2.97e-24	1.89e-22
Il22ra1	9.56273	18.1097	1.01575	0.0560889	-4.15614	0.000466741	0.00359194
Il27ra	102.169	27.3853	176.953	6.46159	2.69189	0.000148664	0.00130247
Il33	322.02	21.4962	622.543	28.9606	4.85602	1.26e-21	6.44e-20
Il4ra	1770.08	3315.22	224.952	0.0678545	-3.88141	2.45e-18	9.95e-17
Ina	4343.05	8152.7	533.399	0.065426	-3.93399	3.7e-19	1.59e-17
Inpp5d	41.6522	13.03	70.2744	5.39329	2.43117	7.42e-05	0.000694622
Inpp5j	192.601	376.697	8.50433	0.022576	-5.46907	1.2e-22	6.69e-21
Ipo5	8253.71	2849.03	13658.4	4.79404	2.26124	0.000650666	0.00482006
Ipp	470.292	165.34	775.244	4.6888	2.22922	1.67e-05	0.000179174
Iqsec3	542.144	1052.41	31.8794	0.0302918	-5.04493	3.54e-16	1.22e-14
Irgm	327.82	124.56	531.08	4.26365	2.09209	1.48e-06	1.87e-05
Irx5	40.25	15.2385	65.2616	4.28268	2.09851	0.000585057	0.00439055
Isg15	218.885	15.1655	422.605	27.8663	4.80045	3.4e-08	5.38e-07
Isl1	153.932	247.056	60.8075	0.246128	-2.02252	1.49e-05	0.000161737
Isl2	177.989	58.7454	297.233	5.05967	2.33904	5.13e-07	6.85e-06
Itga5	531.354	37.1025	1025.61	27.6425	4.78882	9.38e-23	5.24e-21
Itga6	203.914	53.1497	354.678	6.67319	2.73838	6.21e-09	1.08e-07
Itga7	1570.8	47.7773	3093.82	64.7551	6.01692	2.01e-33	2.17e-31
Itprip	260.722	85.6148	435.829	5.09058	2.34783	1.8e-07	2.56e-06
Ivd	3289.54	5579.97	999.116	0.179054	-2.48153	2.26e-09	4.13e-08
Jag2	2988.25	4820.21	1156.28	0.239882	-2.0596	3.52e-07	4.82e-06
Jakmip1	72.756	137.516	7.99645	0.0581494	-4.10409	4.53e-12	1.07e-10
Jph3	945.663	1882.51	8.81669	0.00468348	-7.7382	9.67e-43	1.96e-40
Jph4	429.729	844.885	14.5734	0.017249	-5.85735	3.5e-15	1.08e-13
Jsrp1	117.306	1.10426	233.507	211.461	7.72425	8.24e-24	5.06e-22
Jub	825.56	164.091	1487.03	9.06224	3.17987	4.5e-13	1.15e-11
KCNG2_RAT	105.853	210.691	1.01575	0.00482106	-7.69643	2.59e-24	1.66e-22
KCNQ2_RAT	1301.17	2599.9	2.43526	0.000936676	-10.0602	9.09e-07	1.17e-05
KIFC2	680.535	1207.82	153.246	0.126877	-2.97849	5.75e-12	1.34e-10
KKCC1_RAT	1128.45	441.479	1815.42	4.11213	2.03988	0.000267901	0.00221439
Kbtbd10	22.2639	6.33071	38.1972	6.03364	2.59303	0.000855277	0.00611918
Kcna4	40.3533	13.7664	66.9402	4.86259	2.28172	0.00018486	0.00159307
Kcna7	52.483	86.9416	18.0244	0.207316	-2.27009	5.36e-05	0.000519116
Kcnb2	19.6219	5.22645	34.0173	6.50869	2.70237	0.000883251	0.00629731
Kcnc1	218.715	391.483	45.9472	0.117367	-3.0909	0.00128383	0.00875344
Kcnd2	92.4442	0.515274	184.373	357.816	8.48307	3.45e-22	1.85e-20
Kcnd3	149.892	298.064	1.71914	0.0057677	-7.43779	1.13e-05	0.000124775
Kcnh3	278.949	543.508	14.3906	0.0264773	-5.2391	8.89e-24	5.44e-22
Kcnh4	156.044	308.233	3.85477	0.012506	-6.32123	8.2e-25	5.47e-23
Kcnh6	269.092	535.045	3.13865	0.00586615	-7.41337	2.4e-32	2.48e-30
Kcnj11	29.3975	56.4639	2.33114	0.0412855	-4.59822	7.03e-09	1.21e-07
Kcnj12	1396.4	2788.35	4.45404	0.00159737	-9.29008	1.03e-51	5.01e-49
Kcnj4	31.5477	56.6099	6.48555	0.114566	-3.12575	0.000299894	0.00244907
Kcnk2	33.4882	65.9607	1.01575	0.0153994	-6.02098	7.37e-12	1.7e-10
Kcnk3	178.514	310.365	46.6633	0.15035	-2.7336	5.55e-09	9.71e-08
Kcnt1	99.1368	189.561	8.71257	0.0459618	-4.44342	4.93e-15	1.49e-13
Kctd15	334.95	660.784	9.11632	0.0137962	-6.17958	3.6e-29	3.11e-27
Kif24	202.878	50.6471	355.11	7.01146	2.80971	2.41e-09	4.39e-08
Kif26b	1480	2904.51	55.4927	0.0191057	-5.70985	0.000381594	0.00302646
Kifc3	1740.94	14.7232	3467.16	235.49	7.87952	1.71e-45	4.45e-43
Kirrel	537.306	62.4976	1012.11	16.1944	4.01743	1.16e-17	4.51e-16
Kiss1r	85.3179	160.412	10.2235	0.0637325	-3.97183	3.2e-12	7.64e-11
Klf2	129.229	29.0786	229.379	7.88823	2.9797	3.82e-08	6e-07
Klf6	816.055	174.247	1457.86	8.36662	3.06464	2.71e-12	6.5e-11
Klhl13	7141.23	20.2452	14262.2	704.473	9.4604	1.71e-60	2.1e-57
Klhl30	183.353	4.1229	362.583	87.9439	6.45851	1.54e-25	1.11e-23
Klhl31	123.36	0.588985	246.13	417.889	8.70698	1.2e-25	8.67e-24
Klk7	13.1916	25.4717	0.911632	0.0357901	-4.8043	1.89e-05	0.000201065
Klre1	24.944	0.515274	49.3728	95.8186	6.58223	1.11e-07	1.62e-06
Kng1	11.601	0.515274	22.6867	44.0284	5.46036	4.86e-05	0.000476981
Kras	702.559	252.132	1152.99	4.57296	2.19313	2.07e-07	2.92e-06
Kremen2	35.6717	62.7223	8.62117	0.13745	-2.86302	6.64e-06	7.64e-05
Krt1	89.7551	178.599	0.911632	0.00510437	-7.61405	4.4e-10	8.56e-09
Krt19	15.3766	3.31278	27.4404	8.2832	3.05019	0.000742602	0.00539904
Krt76	19.1951	37.9864	0.403756	0.010629	-6.55585	2.17e-08	3.53e-07
Krt8	20569.8	33885.3	7254.31	0.214084	-2.22375	6.12e-08	9.34e-07
Krt80	283.22	3.38649	563.053	166.265	7.37734	1.11e-31	1.08e-29
L1cam	1253.19	2368.4	137.986	0.0582614	-4.10132	2.65e-19	1.16e-17
LOC100270669	201.314	399.086	3.54241	0.00887631	-6.81582	2.27e-10	4.59e-09
LOC100359496	25.2031	8.39251	42.0138	5.0061	2.32369	0.000891382	0.00634545
LOC100359505	364.271	599.031	129.511	0.2162	-2.20956	0.000867923	0.00620003
LOC100359529	55.0172	96.8806	13.1539	0.135774	-2.88072	8.33e-07	1.08e-05
LOC100359836	224.39	446.853	1.92739	0.00431324	-7.85701	4.22e-32	4.22e-30
LOC100359865	190.287	11.9994	368.574	30.716	4.94092	1.16e-19	5.19e-18
LOC100359977	49.4953	91.8016	7.18894	0.0783095	-3.67467	5.83e-09	1.02e-07
LOC100360129	89.8637	159.529	20.1982	0.126611	-2.98152	4.6e-09	8.12e-08
LOC100360310	13508.7	26990.2	27.1535	0.00100605	-9.95708	1.26e-65	4.64e-62
LOC100360439	44.9445	5.52129	84.3677	15.2804	3.93361	6.58e-05	0.000626052
LOC100360518	33.1211	6.69926	59.543	8.888	3.15186	4.26e-06	5.02e-05
LOC100360920	2325.81	731.533	3920.09	5.35873	2.42189	0.000272645	0.00225057
LOC100361187	58.5649	17.6681	99.4617	5.62944	2.49299	7.16e-05	0.000675057
LOC100361323	409.977	818.027	1.92739	0.00235614	-8.72936	5.79e-40	9.52e-38
LOC100361503	80.7826	142.225	19.3398	0.13598	-2.87853	6.39e-08	9.71e-07
LOC100361547	333.488	25.6921	641.284	24.9604	4.64157	1.72e-20	8.01e-19
LOC100361647	8364.42	16563.1	165.775	0.0100087	-6.6426	3.58e-40	6e-38
LOC100362395	108.581	216.654	0.507876	0.00234418	-8.7367	1.14e-25	8.29e-24
LOC100362572	120.83	207.227	34.4338	0.166165	-2.58932	4.83e-05	0.000474105
LOC100362689	1475.48	2689.54	261.416	0.0971974	-3.36294	1.47e-15	4.78e-14
LOC100362727	374.449	131.772	617.125	4.68326	2.22751	9.79e-05	0.00089779
LOC100363197	970.228	1.76696	1938.69	1097.19	10.0996	3.72e-19	1.59e-17
LOC100363621	202.182	393.333	11.031	0.0280449	-5.15612	1.96e-21	9.95e-20
LOC100364190	8.33639	16.269	0.403756	0.0248175	-5.3325	0.000345897	0.00277804
LOC100364747	12.6674	1.61953	23.7152	14.6432	3.87216	0.000357295	0.00285588
LOC100364993	22.0669	1.10426	43.0295	38.9669	5.28418	8.12e-08	1.22e-06
LOC100365047	1332.39	5.00602	2659.77	531.313	9.05342	6.73e-14	1.85e-12
LOC100365430	1124.72	1923.86	325.585	0.169235	-2.5629	8.14e-06	9.25e-05
LOC100365656	119.892	226.513	13.2707	0.0585872	-4.09327	7.87e-05	0.000734861
LOC100365924	327.321	609.984	44.6573	0.0732105	-3.77181	9.39e-16	3.11e-14
LOC290595	50.8837	0.588985	101.178	171.784	7.42446	1.33e-15	4.34e-14
LOC303341	224.803	418.74	30.8659	0.0737114	-3.76197	1.73e-08	2.84e-07
LOC304131	170.89	0.515274	341.265	662.299	9.37134	1.17e-29	1.04e-27
LOC308990	18.2884	0.515274	36.0615	69.9852	6.12898	2.3e-07	3.22e-06
LOC310721	77.2034	4.8586	149.548	30.7801	4.94393	1.41e-14	4.11e-13
LOC311134	1251.01	2.28223	2499.75	1095.31	10.0971	2.79e-13	7.29e-12
LOC312502	271.558	62.6465	480.47	7.66954	2.93914	7.83e-05	0.000731183
LOC361414	171.011	338.78	3.24277	0.00957192	-6.70698	1.43e-23	8.55e-22
LOC366473	102.667	166.08	39.2534	0.236353	-2.08099	2.88e-05	0.000295909
LOC497860	307.003	537.117	76.8895	0.143152	-2.80438	6.32e-08	9.61e-07
LOC498368	129.971	255.892	4.05029	0.0158281	-5.98137	5.04e-22	2.66e-20
LOC500413	211.16	75.0903	347.23	4.62417	2.20919	8.43e-07	1.09e-05
LOC680319	122.777	4.34332	241.211	55.5361	5.79535	2.82e-10	5.64e-09
LOC680874	13.7171	2.65008	24.7841	9.35223	3.22531	0.00127307	0.00869284
LOC681316	469.124	930.655	7.5927	0.00815844	-6.93749	1.29e-34	1.55e-32
LOC681355	60.645	0.588985	120.701	204.931	7.67899	1.89e-17	7.24e-16
LOC681677	52.7792	94.2277	11.3306	0.120247	-3.05592	5.18e-06	6.07e-05
LOC681749	94.1678	32.8329	155.503	4.73619	2.24373	0.000789451	0.00570362
LOC682142	57.2711	2.35594	112.186	47.6185	5.57345	1.28e-06	1.62e-05
LOC682397	432.261	712.469	152.053	0.213417	-2.22825	1.39e-06	1.75e-05
LOC683719	104.568	5.88914	203.248	34.5123	5.10904	2.23e-07	3.14e-06
LOC685888	210.286	68.2443	352.329	5.16275	2.36814	4.42e-05	0.000437882
LOC685890	335.082	625.727	44.4363	0.0710155	-3.81572	3.66e-05	0.000367434
LOC686123	76.6241	6.91969	146.329	21.1467	4.40236	3.87e-07	5.27e-06
LOC686314	147.839	52.6351	243.043	4.6175	2.20711	3.16e-06	3.78e-05
LOC688582	18.108	1.10426	35.1117	31.7967	4.9908	1.15e-06	1.47e-05
LOC689065	42.5266	76.3406	8.71257	0.114128	-3.13128	4.93e-07	6.6e-06
LOC689176	1410.02	484.461	2335.58	4.82098	2.26933	0.000900993	0.00640892
LOC689621	18.1226	4.8586	31.3865	6.46	2.69153	0.00113396	0.00781684
LOC690012	76.0218	2.20852	149.835	67.8442	6.08415	2.59e-17	9.82e-16
LOC691317	100.767	1.54582	199.988	129.373	7.01539	3.16e-21	1.59e-19
LOC691408	31.9208	1.69324	62.1483	36.7037	5.19785	7.99e-10	1.52e-08
LOC691777	1164.18	1890.9	437.454	0.231347	-2.11187	2.5e-07	3.48e-06
LTBP1_RAT	2013.42	4.41703	4022.43	910.662	9.83077	2.71e-55	1.67e-52
Lad1	285.118	566.486	3.75065	0.0066209	-7.23876	2.31e-32	2.4e-30
Lamb3	384.407	676.033	92.7806	0.137243	-2.8652	4.46e-09	7.88e-08
Lamc2	115.305	1.61953	228.99	141.393	7.14356	9.12e-23	5.12e-21
Lamc3	52.5381	0.588985	104.487	177.402	7.47088	5.44e-16	1.85e-14
Lancl3	282.501	100.04	464.963	4.64775	2.21653	8.79e-07	1.14e-05
Lats2	1895.87	705.232	3086.5	4.37658	2.1298	3.26e-07	4.49e-06
Lbx2	14.0194	26.7233	1.31539	0.0492225	-4.34454	3.5e-05	0.000352361
Lca5	337.977	124.778	551.177	4.41727	2.14316	1.07e-06	1.37e-05
Lcp1	124.028	244.409	3.64653	0.0149198	-6.06663	6.16e-22	3.21e-20
Lcp2	122.142	238.815	5.46979	0.0229039	-5.44826	8.59e-20	3.86e-18
Ldhb	2755.54	378.617	5132.47	13.5558	3.76084	8.67e-18	3.4e-16
Leprel1	122.273	0.588985	243.957	414.198	8.69418	1.36e-25	9.79e-24
Lfng	421.394	29.1516	813.635	27.9105	4.80274	4.59e-22	2.45e-20
Lgals3	7183.82	693.038	13674.6	19.7314	4.30242	4.86e-22	2.59e-20
Lgals9	734.726	269.736	1199.72	4.44774	2.15307	0.000842344	0.00603838
Lgr5	224.326	370.877	77.7757	0.209707	-2.25355	3.95e-07	5.37e-06
Lhfpl5	1487.31	2972.08	2.53938	0.000854411	-10.1928	1.54e-55	1.01e-52
Lhx4	259.856	445.009	74.703	0.167868	-2.5746	1.05e-08	1.78e-07
Lhx6	42.8957	84.8798	0.911632	0.0107403	-6.54082	3.34e-14	9.35e-13
Lif	37.537	14.9443	60.1296	4.02357	2.00847	0.000909671	0.00646565
Lifr	14.9872	0.515274	29.4591	57.1719	5.83723	2.6e-06	3.16e-05
Lilrb4	14.9718	2.28223	27.6613	12.1203	3.59936	0.000190796	0.00163427
Lin28	84.821	168.73	0.911632	0.00540289	-7.53205	1.38e-21	7.01e-20
Lingo1	157.97	314.417	1.52363	0.00484589	-7.68902	2.01e-28	1.67e-26
Lingo3	476.69	822.584	130.795	0.159005	-2.65286	9.96e-10	1.88e-08
Lix1	1484.08	2945.45	22.6994	0.00770659	-7.01969	9.36e-25	6.2e-23
Lmo7	178.369	1.03055	355.707	345.163	8.43113	4.78e-29	4.11e-27
Lpar3	39.3409	1.17797	77.5038	65.7944	6.03989	3.51e-09	6.28e-08
Lphn3	11.907	0.515274	23.2987	45.2162	5.49877	3.88e-05	0.000387299
Lpl	8809.26	16285	1333.5	0.0818853	-3.61025	6.31e-17	2.3e-15
Lrfn1	389.227	649.145	129.31	0.1992	-2.32771	6.19e-08	9.43e-07
Lrfn3	295.412	507.956	82.8672	0.163138	-2.61583	3.45e-09	6.18e-08
Lrig3	126.607	31.6549	221.559	6.9992	2.80719	0.000245248	0.00203905
Lrp3	1427.29	2351.31	503.259	0.214033	-2.22409	5.79e-08	8.86e-07
Lrp4	858.256	77.296	1639.22	21.207	4.40647	4.08e-21	2.02e-19
Lrrc10b	115.051	191.331	38.771	0.202638	-2.30302	2.4e-06	2.95e-05
Lrrc16b	1194.88	2099.75	290.006	0.138114	-2.85607	1.75e-11	3.92e-10
Lrrc3	963.881	1775.21	152.555	0.0859365	-3.54059	1.04e-15	3.43e-14
Lrrc4b	303.374	600.562	6.18591	0.0103002	-6.60118	1.01e-30	9.3e-29
Lrrn2	419.126	694.943	143.309	0.206217	-2.27776	1.09e-07	1.61e-06
Lrrn4cl	27.4846	44.5375	10.4317	0.234223	-2.09404	0.00149894	0.0099656
Lrtm2	15.9158	28.7844	3.04726	0.105865	-3.23971	0.000163043	0.00141632
Lsp1	50.3058	10.0857	90.5258	8.97561	3.16601	1.79e-07	2.55e-06
Lsr	2343.47	3758.76	928.186	0.24694	-2.01777	7.77e-07	1.01e-05
Ltbp2	39.6118	6.11028	73.1134	11.9656	3.58083	1.09e-07	1.61e-06
Ly49si2	24.7397	0.588985	48.8903	83.0078	6.37517	1.87e-09	3.45e-08
Lynx1	42.5056	76.1945	8.81669	0.115713	-3.11138	6.03e-07	7.98e-06
Lypd3	45.1887	77.0025	13.3749	0.173694	-2.52538	1.48e-05	0.000160964
Lzts1	222.286	392.153	52.42	0.133672	-2.90323	4.3e-10	8.41e-09
MDGA1_RAT	1405.87	2775.18	36.5567	0.0131727	-6.2463	5.3e-05	0.000514097
MGC105567	109.597	22.7479	196.445	8.63576	3.11032	1.41e-09	2.62e-08
MGC108823	788.624	3.31278	1573.94	475.111	8.89212	7.57e-45	1.88e-42
MGC109340	62.9567	124.194	1.71914	0.0138424	-6.17476	7.04e-09	1.21e-07
MGC114440	24.0066	3.23906	44.7741	13.8232	3.78902	4.06e-06	4.8e-05
MGC114464	127.673	236.606	18.7405	0.0792056	-3.65825	1.32e-12	3.25e-11
MMP16_RAT	187.429	21.937	352.921	16.0879	4.0079	4.6e-15	1.4e-13
MTMRC_RAT	565.694	170.788	960.599	5.62451	2.49173	0.000100324	0.000916904
MYO1E_RAT	332.188	46.5993	617.777	13.2572	3.72871	2.83e-15	8.75e-14
Mab21l2	25.2049	4.93231	45.4775	9.22033	3.20482	2.61e-05	0.000270081
Macc1	260.454	0.515274	520.392	1009.93	9.98004	4.07e-35	5.07e-33
Madd	4419.74	7102.82	1736.66	0.244503	-2.03208	4.74e-07	6.35e-06
Mafa	48.552	83.0384	14.0655	0.169386	-2.56162	1.15e-05	0.000126775
Mafb	604.251	1206.27	2.22702	0.0018462	-9.08123	3.04e-44	7.09e-42
Magi2	61.0973	13.2511	108.944	8.22147	3.0394	0.000977775	0.00688856
Maml2	34.0824	10.3792	57.7857	5.56746	2.47702	0.000189794	0.00162797
Man2a1	4259.55	7030.67	1488.43	0.211705	-2.23987	6.37e-07	8.4e-06
Manea	462.915	86.1286	839.701	9.74939	3.28531	4.32e-13	1.11e-11
Mapk13	879.58	1633.48	125.676	0.0769372	-3.70017	1.19e-16	4.26e-15
Mapk8ip1	5384.96	9816.03	953.897	0.0971775	-3.36323	4.54e-15	1.38e-13
Mapk8ip2	1168.8	2313.62	23.9766	0.0103632	-6.59238	1.89e-36	2.47e-34
Mapt	3173.2	6157.54	188.865	0.0306722	-5.02693	3.73e-27	2.87e-25
Masp1	5573.02	14.2079	11131.8	783.493	9.61378	2.6e-60	2.99e-57
Matk	827.114	1629.82	24.4058	0.0149745	-6.06134	3.27e-32	3.31e-30
Matn3	75.916	4.41703	147.415	33.3742	5.06066	2.08e-08	3.4e-07
Mb	16.4697	3.75434	29.185	7.77367	2.95859	0.000923985	0.00655474
Mboat2	346.544	12.8095	680.279	53.1072	5.73084	2e-09	3.67e-08
Mboat4	14.1448	26.8701	1.41951	0.0528287	-4.24254	2.88e-05	0.000296618
Mcam	3144.24	5741.83	546.642	0.0952033	-3.39284	3.15e-15	9.72e-14
Mcf2	72.2828	0.588985	143.977	244.449	7.93339	2.15e-11	4.78e-10
Mcf2l	744.652	1285.4	203.908	0.158635	-2.65622	9.47e-05	0.000870672
Mcpt8l2	15.0393	0.515274	29.5633	57.3739	5.84232	2.55e-06	3.11e-05
Mecom	89.2382	0.588985	177.887	302.024	8.23852	8.8e-22	4.53e-20
Mef2c	146.255	0.588985	291.92	495.633	8.95313	9.95e-28	8e-26
Megf11	357.487	695.83	19.1443	0.0275129	-5.18375	3.24e-24	2.05e-22
Mfge8	3723.48	75.9741	7370.99	97.0197	6.60021	3.26e-39	5.05e-37
Mgll	171.037	320.599	21.4754	0.0669852	-3.90001	7.94e-15	2.37e-13
Mgmt	18.2282	33.4219	3.03453	0.0907948	-3.46125	6.04e-05	0.000577179
Mical1	283.271	95.7749	470.767	4.91534	2.29729	0.000422266	0.0032993
Mical2	1077.77	385.738	1769.81	4.58812	2.1979	1.93e-07	2.74e-06
Micb	59.9825	11.5572	108.408	9.38016	3.22961	5.13e-08	7.91e-07
Mill1	9.10215	1.10426	17.1001	15.4856	3.95285	0.00149464	0.00994768
Mkrn3	78.2249	154.522	1.92739	0.0124732	-6.32503	5.51e-19	2.33e-17
Mllt3	443.358	90.1034	796.613	8.8411	3.14423	7.66e-12	1.76e-10
Mlph	8.29989	16.196	0.403756	0.0249293	-5.32601	0.000423097	0.00330439
Mmd	1002.63	1774.75	230.505	0.12988	-2.94475	1.21e-11	2.75e-10
Mmp13	1871.9	3740.05	3.75065	0.00100284	-9.9617	2.18e-56	1.61e-53
Mpeg1	736.745	0.588985	1472.9	2500.75	11.2881	1.43e-48	4.69e-46
Mpp2	728.854	1243.23	214.482	0.172521	-2.53516	2.01e-09	3.68e-08
Mpp3	402.116	701.347	102.885	0.146696	-2.7691	3.24e-10	6.46e-09
Mpp4	22.5246	5.07973	39.9695	7.86844	2.97608	8.84e-05	0.000817648
Mpp6	862.323	103.209	1621.44	15.7102	3.97363	3.43e-06	4.1e-05
Mpped2	246.568	435.22	57.9153	0.133071	-2.90973	2.19e-10	4.43e-09
Mreg	77.6543	135.382	19.9263	0.147186	-2.76429	3.28e-07	4.5e-06
Msi2	375.011	110.936	639.086	5.76084	2.52628	0.000916988	0.00650761
Msln	713.611	3.97547	1423.25	358.007	8.48384	8.43e-43	1.73e-40
Mtap	580.05	188.014	972.086	5.17029	2.37025	3.17e-08	5.04e-07
Mtnr1a	53.0166	0.515274	105.518	204.781	7.67793	9.73e-09	1.65e-07
Mtp18	407.598	665.871	149.325	0.224255	-2.15679	4.53e-07	6.09e-06
Mum1l1	1262.56	333.633	2191.48	6.56855	2.71557	0.00014273	0.00125583
Musk	819.585	1.61953	1637.55	1011.13	9.98175	1.02e-47	3.12e-45
Mx1	25.8843	5.07973	46.6888	9.19119	3.20025	1.82e-05	0.000193713
Mx2	3904.47	162.253	7646.68	47.1281	5.55852	2.57e-31	2.48e-29
Mxra8	1564.44	549.332	2579.54	4.69578	2.23136	0.000119042	0.00106888
Mybph	31.4863	10.3062	52.6664	5.11018	2.35337	0.000417846	0.00327449
Myh2	1955.64	66.1088	3845.18	58.1644	5.86206	7.04e-33	7.5e-31
Mylpf	276.817	65.9614	487.672	7.3933	2.88622	2.35e-10	4.73e-09
Myo10	1024.01	151.424	1896.59	12.525	3.64674	3.74e-16	1.29e-14
Myo1f	25.2892	1.54582	49.0326	31.7195	4.9873	5.5e-08	8.46e-07
Myo1g	14.2583	1.76696	26.7497	15.1389	3.92019	0.000108381	0.000986141
Myo5b	32.1914	0.515274	63.8675	123.949	6.9536	1.6e-11	3.59e-10
Myod1	1680.23	11.5579	3348.89	289.75	8.17867	5.53e-47	1.52e-44
Myof	2272.21	3.23906	4541.17	1402	10.4533	3.12e-58	3.2e-55
Myog	38.696	0.515274	76.8768	149.196	7.22107	5.4e-13	1.37e-11
Myom2	55.0009	2.28223	107.72	47.1993	5.56069	2.54e-05	0.000264409
Mypop	487.29	782.03	192.55	0.246218	-2.02199	1.47e-06	1.86e-05
Myt1	2116.93	4215.41	18.4409	0.00437464	-7.83662	9.18e-47	2.49e-44
NAC2_RAT	230.61	436.319	24.901	0.0570706	-4.13111	1.16e-09	2.18e-08
NEST_RAT	1855.87	696.918	3014.83	4.32594	2.11301	3.61e-07	4.94e-06
NEXN_RAT	386.63	11.1893	762.072	68.1072	6.08973	6.82e-07	8.96e-06
Naaladl2	11.3534	0.515274	22.1915	43.0675	5.42853	6.63e-05	0.000629717
Nadk	1163.99	450.977	1877.01	4.1621	2.05731	0.000809777	0.00582533
Naip5	18.9572	2.06109	35.8533	17.3953	4.12062	1.09e-05	0.000121369
Nap1l2	371.324	643.851	98.7964	0.153446	-2.7042	1.06e-09	2e-08
Nap1l3	542.296	896.73	187.862	0.209497	-2.255	1.11e-07	1.63e-06
Nat8l	43.8153	86.719	0.911632	0.0105125	-6.57175	3.64e-12	8.65e-11
Ncald	1449.45	2329.76	569.148	0.244295	-2.03331	7.57e-07	9.9e-06
Ncam1	306.796	600.033	13.5576	0.0225948	-5.46786	4.64e-06	5.46e-05
Ncan	115.189	229.975	0.403756	0.00175565	-9.15378	3.34e-18	1.35e-16
Ndrg1	84.6752	30.404	138.946	4.57001	2.1922	1.73e-05	0.000185892
Nebl	205.093	13.1774	397.009	30.128	4.91304	4.19e-20	1.9e-18
Nedd9	164.137	8.17137	320.102	39.1736	5.29181	2.21e-20	1.03e-18
Nell2	81.2082	4.41703	157.999	35.7705	5.1607	1.59e-15	5.13e-14
Nfia	60.1433	16.269	104.017	6.39359	2.67663	2.61e-06	3.17e-05
Ngfr	6948.53	13803.9	93.1948	0.00675135	-7.21061	1.91e-44	4.58e-42
Nhsl2	319.14	103.353	534.927	5.17572	2.37176	1.14e-07	1.67e-06
Nid2	118.067	23.6303	212.504	8.99287	3.16878	7.21e-10	1.38e-08
Nlgn3	140.343	240.796	39.8909	0.165663	-2.59368	4.48e-05	0.000442649
Nmnat2	429.936	836.262	23.611	0.028234	-5.14642	2.02e-05	0.00021338
Nmur1	63.913	1.69324	126.133	74.4918	6.21901	3.15e-16	1.09e-14
Nnat	9843.62	18495.2	1192.04	0.0644513	-3.95565	2.7e-19	1.18e-17
Nnt	4118.68	1193.76	7043.6	5.90033	2.5608	0.00031193	0.00253692
Nod1	382.166	63.3099	701.022	11.0729	3.46896	5.5e-14	1.52e-12
Notch1	293.252	30.8448	555.659	18.0146	4.1711	1.89e-17	7.24e-16
Notch2	1751.24	135.3	3367.18	24.8867	4.6373	2.43e-23	1.43e-21
Nova2	100.809	168.799	32.8188	0.194425	-2.36271	0.00149789	0.0099656
Noxa1	90.9504	158.498	23.4028	0.147654	-2.75971	7.43e-08	1.12e-06
Npas1	98.1559	175.944	20.3683	0.115766	-3.11072	1.43e-09	2.67e-08
Nphs1	18.895	33.1278	4.66228	0.140736	-2.82893	0.000360084	0.00287443
Nqo2	92.3779	16.858	167.898	9.95952	3.31608	8.8e-10	1.67e-08
Nr3c2	275.339	74.6459	476.032	6.3772	2.67292	4.13e-09	7.37e-08
Nrg1	1071.51	3.97547	2139.04	538.059	9.07162	4.31e-48	1.35e-45
Nrg2	525.25	987.701	62.7985	0.0635805	-3.97527	4.21e-12	1e-10
Nrgn	15.0286	28.6377	1.41951	0.0495678	-4.33445	0.000184243	0.00158849
Nrp2	274.622	546.51	2.7349	0.0050043	-7.64262	6e-05	0.000575059
Nrsn1	385.467	770.023	0.911632	0.0011839	-9.72223	4.34e-41	7.91e-39
Nrxn2	964.329	1925.82	2.83902	0.00147419	-9.40586	2.16e-49	8.11e-47
Nsbp1_predicted	361.341	599.25	123.431	0.205976	-2.27945	1.49e-05	0.000161483
Nsg1	4478.36	8444.29	512.44	0.0606849	-4.04252	1.71e-19	7.57e-18
Nsg2	5910.67	11721.8	99.5635	0.00849389	-6.87936	1.28e-41	2.46e-39
Nt5c1b	9.4133	0.515274	18.3113	35.5371	5.15125	0.000278339	0.00229244
Ntn1	52.8113	104.607	1.01575	0.00971019	-6.68628	4.24e-08	6.62e-07
Ntng2	16.3353	31.6549	1.01575	0.0320883	-4.96181	1.22e-06	1.55e-05
Ntrk2	47.7942	93.049	2.53938	0.0272908	-5.19544	1.24e-05	0.000136024
Nts	1328.63	3.82805	2653.43	693.154	9.43703	1.12e-50	4.93e-48
Nuak2	372.848	663.74	81.9555	0.123475	-3.01771	3.82e-08	6e-07
Nxf7	28.2818	2.28223	54.2815	23.7844	4.57194	3.28e-08	5.22e-07
Nxph3	35.9079	68.1692	3.64653	0.0534924	-4.22452	4.49e-09	7.94e-08
Nxph4	616.523	1155.87	77.1764	0.0667691	-3.90468	1.55e-17	6e-16
Nyx	89.914	18.4031	161.425	8.7716	3.13284	8.51e-09	1.45e-07
O35359_RAT	503.008	138.693	867.322	6.25355	2.64467	1.22e-09	2.28e-08
Oas1a	446.753	159.015	734.491	4.619	2.20758	2.26e-07	3.17e-06
Oas1b	394.013	94.2312	693.795	7.36269	2.88023	7.55e-11	1.61e-09
Oas1f	570.921	168.953	972.889	5.75834	2.52565	3.33e-09	6.01e-08
Oas1h	16.7883	4.41703	29.1595	6.6016	2.72282	0.00130654	0.00889179
Oasl2	110.231	9.93833	210.523	21.183	4.40483	7.74e-15	2.32e-13
Odf3b	14.1323	26.6496	1.61502	0.0606021	-4.04449	8.83e-05	0.000816944
Ogdhl	2110.73	3427.09	794.359	0.231788	-2.10912	2.54e-07	3.53e-06
Ogn	25.7601	2.13481	49.3855	23.1335	4.53191	1.15e-07	1.68e-06
Olah	35.4652	5.00602	65.9244	13.169	3.71908	1.4e-07	2.03e-06
Olfm1	7156.56	13372.1	941.068	0.0703758	-3.82878	2.02e-18	8.29e-17
Olfm2	159.219	314.792	3.64653	0.0115839	-6.43173	7.5e-13	1.88e-11
Olfml2b	68.8397	22.5267	115.153	5.11182	2.35384	1.24e-05	0.000136044
Olfml3	7944.22	559.709	15328.7	27.387	4.77542	1.75e-25	1.24e-23
Orm1	23728.3	67.6546	47388.9	700.454	9.45215	5.9e-63	1.09e-59
Osbpl10	677.411	1248.68	106.14	0.085002	-3.55636	1.52e-15	4.91e-14
Osr1	888.413	1.10426	1775.72	1608.07	10.6511	4.99e-23	2.88e-21
Ostc	2526.96	978.969	4074.96	4.1625	2.05745	0.000362185	0.00288995
Ott	38.2846	70.3047	6.26458	0.0891062	-3.48833	3e-07	4.15e-06
Otud7a	421.6	840.765	2.43526	0.00289648	-8.43148	3.4e-26	2.51e-24
Ovol1	227.815	392.531	63.0982	0.160747	-2.63714	4.14e-07	5.6e-06
Ovol2	106.59	211.356	1.82326	0.0086265	-6.85701	1.37e-22	7.52e-21
P2rx2	2797.45	5571.63	23.2732	0.0041771	-7.90328	1.59e-27	1.26e-25
P2rx5	96.0395	2.87121	189.208	65.8982	6.04217	9.78e-11	2.04e-09
P2rx6	8.07911	15.7545	0.403756	0.025628	-5.28613	0.000706808	0.00517969
P2ry12	521.684	1042.35	1.01575	0.000974481	-10.0031	8.72e-45	2.11e-42
P2ry14	13.7438	26.5759	0.911632	0.034303	-4.86552	1.18e-05	0.000130043
P2ry2	322.503	550.729	94.2764	0.171185	-2.54637	8.5e-09	1.45e-07
P2ry6	92.4556	183.088	1.82326	0.00995841	-6.64987	3.31e-17	1.24e-15
PACN1_RAT	656.851	1058.74	254.96	0.240814	-2.05401	7.87e-07	1.02e-05
PALLD_RAT	319.73	21.4218	618.038	28.8509	4.85055	2.29e-21	1.16e-19
PGCB_RAT	743.304	1367.51	119.099	0.0870917	-3.52132	2.54e-15	7.95e-14
Padi3	30.0283	54.1831	5.87355	0.108402	-3.20554	1.38e-05	0.00015034
Pah	10.8574	20.9072	0.807512	0.0386236	-4.69437	0.000136567	0.00120625
Pak1	2304.32	65.6665	4542.97	69.1825	6.11233	9.89e-11	2.07e-09
Pak3	70.0417	1.03055	139.053	134.931	7.07608	4.01e-18	1.61e-16
Pak6	827.838	1353.57	302.103	0.223189	-2.16366	1.79e-07	2.55e-06
Papss2	63.7453	23.8514	103.639	4.3452	2.11942	0.000113081	0.00102034
Pard3b	103.486	24.7345	182.237	7.36773	2.88122	2.39e-08	3.86e-07
Parp8	214.168	60.3657	367.971	6.0957	2.60779	0.000151162	0.00132247
Pbld	17.499	30.0361	4.96192	0.165198	-2.59773	0.00148251	0.00987765
Pbx1	627.938	109.905	1145.97	10.4269	3.38224	6.28e-14	1.73e-12
Pc	26997	44269.7	9724.34	0.219661	-2.18665	7.64e-08	1.15e-06
Pcdh1	1216.18	2080.65	351.717	0.169041	-2.56455	0.00136188	0.00920382
Pcdh19	413.221	59.8469	766.596	12.8093	3.67912	4.82e-15	1.46e-13
Pcdh24	106.488	177.123	35.8533	0.20242	-2.30457	2.51e-06	3.06e-05
Pcdh7	35.4235	2.57637	68.2706	26.4988	4.72785	0.00032704	0.00264621
Pcdh9	25.0014	47.7758	2.22702	0.046614	-4.42309	0.000449073	0.00347192
Pcdha6	3423.54	6192.53	654.557	0.105701	-3.24194	3.16e-14	8.87e-13
Pcdhb11	20.0487	33.716	6.38143	0.18927	-2.40148	0.00137076	0.00925818
Pcdhb3	30.8624	61.3211	0.403756	0.0065843	-7.24676	2.46e-06	3e-05
Pcdhb4	50.064	97.3931	2.7349	0.028081	-5.15426	5.86e-09	1.02e-07
Pcdhb5	79.1729	150.545	7.80094	0.051818	-4.2704	2.97e-13	7.73e-12
Pcdhb8	120.218	233.144	7.29306	0.0312814	-4.99855	4.05e-18	1.62e-16
Pcdhb9	53.7023	99.6037	7.80094	0.0783197	-3.67448	1.88e-09	3.46e-08
Pcdhga1	20.7922	36.2187	5.36567	0.148147	-2.7549	0.000302379	0.00246181
Pcdhga10	129.945	47.335	212.555	4.49044	2.16686	6.28e-06	7.25e-05
Pcdhga2	59.681	11.19	108.172	9.66683	3.27304	2.62e-08	4.22e-07
Pcgf1	1786.57	3078.48	494.666	0.160685	-2.63769	5.22e-09	9.16e-08
Pcolce	276.64	15.9742	537.307	33.6359	5.07193	6.31e-22	3.27e-20
Pcp4	1216.67	193.472	2239.88	11.5773	3.53322	5.59e-16	1.89e-14
Pcsk1n	4650.04	7554.81	1745.28	0.231015	-2.11394	3.28e-07	4.5e-06
Pde10a	159.67	314.481	4.8578	0.015447	-6.01653	1e-05	0.000112469
Pde9a	78.9705	157.029	0.911632	0.00580549	-7.42837	1.1e-06	1.41e-05
Pdgfb	9.35954	17.2996	1.41951	0.0820545	-3.60727	0.00149895	0.0099656
Pdgfc	72.3415	6.47813	138.205	21.3341	4.41509	1.21e-12	2.99e-11
Pdgfrb	255.653	16.196	495.11	30.5699	4.93404	3.26e-21	1.63e-19
Pdia2	201.799	394.585	9.0122	0.0228397	-5.45231	6.68e-23	3.82e-21
Pdia4	10618.4	3941.81	17295.1	4.38761	2.13343	1.77e-07	2.53e-06
Pdlim1	1646.33	2768.99	523.67	0.189119	-2.40263	5.09e-07	6.8e-06
Pdlim5	414.33	142.001	686.658	4.83557	2.27369	0.000165169	0.00143344
Pdxp	1786.95	3095.31	478.594	0.154619	-2.69321	1.4e-10	2.88e-09
Pdzrn3	823.599	9.12821	1638.07	179.452	7.48745	1.36e-39	2.18e-37
Penk	731.97	1460.09	3.85477	0.0026401	-8.56519	4.25e-09	7.54e-08
Pex5l	522.252	1038.03	6.47282	0.00623568	-7.32524	4.61e-05	0.000454364
Pfkfb1	57.4471	21.202	93.6922	4.41902	2.14373	0.000503248	0.00384079
Pftk1	122.337	5.44758	239.226	43.9142	5.45661	4.45e-19	1.9e-17
Pgbd5	581.552	1138.69	24.4186	0.0214445	-5.54325	2.14e-15	6.84e-14
Phf11	39.2327	3.38649	75.0789	22.1702	4.47055	2.99e-09	5.42e-08
Phf21b	186.68	330.68	42.679	0.129064	-2.95384	1.57e-05	0.000168881
Phox2a	9407.13	18408	406.238	0.0220685	-5.50187	3.72e-31	3.51e-29
Phyh	430.776	148.78	712.773	4.79078	2.26026	0.000487281	0.0037344
Phyhipl	315.065	598.874	31.257	0.0521929	-4.26	3.96e-18	1.59e-16
Pi4k2b	615.188	222.982	1007.39	4.51782	2.17563	0.000781109	0.00564778
Pik3cd	31.3167	59.703	2.93041	0.0490832	-4.34863	1.84e-08	3.02e-07
Pik3r5	30.0795	58.2316	1.92739	0.0330986	-4.91708	1.56e-09	2.89e-08
Pip5k1b	179.025	301.385	56.6658	0.188018	-2.41105	2.16e-07	3.04e-06
Pklr	54.8339	99.8227	9.84517	0.0986265	-3.34188	8.39e-08	1.26e-06
Pkp2	514.178	176.829	851.526	4.81552	2.26769	0.000195376	0.0016704
Pkp3	627.477	1241.78	13.1793	0.0106133	-6.55798	1.75e-34	2.07e-32
Pla2g16	80.5162	15.0925	145.94	9.66971	3.27347	1.66e-09	3.07e-08
Pla2g4a	169.34	1.17797	337.502	286.511	8.16245	1.87e-28	1.56e-26
Pla2g4d	40.9332	15.4596	66.4069	4.29551	2.10283	0.000411837	0.00323566
Plag1	23.2745	0.588985	45.9599	78.0324	6.286	5.28e-09	9.25e-08
Plat	4648.95	8274.66	1023.25	0.12366	-3.01555	1.07e-12	2.66e-11
Plaur	24.8198	7.95094	41.6887	5.24324	2.39046	0.000578988	0.0043521
Plcb4	1102.78	1877.87	327.697	0.174505	-2.51866	2.12e-09	3.88e-08
Plce1	159.399	1.61953	317.179	195.846	7.61358	1.44e-11	3.25e-10
Plcl2	274.669	73.9832	475.354	6.42516	2.68373	3.91e-09	6.98e-08
Plcxd1	19.8251	35.7041	3.94617	0.110524	-3.17757	9.61e-05	0.000882503
Pld1	63.9285	14.3554	113.502	7.90657	2.98305	0.000559111	0.00422337
Plk2	892.691	262.886	1522.5	5.79147	2.53393	0.000417179	0.00327065
Plk5	2872.52	4723.71	1021.34	0.216216	-2.20946	6.34e-08	9.63e-07
Pllp	16.091	29.4471	2.7349	0.0928748	-3.42857	0.00013629	0.00120437
Plscr4	201.114	31.3608	370.867	11.8258	3.56387	3.18e-13	8.22e-12
Pltp	212.203	9.93833	414.468	41.704	5.38211	2.96e-22	1.6e-20
Plvap	29.6862	58.9687	0.403756	0.00684696	-7.19032	2.05e-06	2.56e-05
Plxdc1	409.34	797.414	21.2672	0.0266702	-5.22863	5.2e-25	3.52e-23
Pmp22	11644.4	168.513	23120.3	137.202	7.10016	3.54e-44	8.15e-42
Pnck	57.5494	100.929	14.1696	0.140392	-2.83247	7.78e-07	1.01e-05
Pnmal2	1460.52	2588.04	332.995	0.128667	-2.95829	2.9e-12	6.93e-11
Pnpla1	21.9663	42.1092	1.82326	0.0432984	-4.52954	2.93e-07	4.06e-06
Porcn	192.757	335.7	49.8147	0.148391	-2.75253	3.47e-05	0.000350288
Ppap2b	44.9579	2.28223	87.6336	38.3982	5.26297	6.59e-12	1.53e-10
Ppfia2	3046.22	6084.35	8.10057	0.00133138	-9.55286	1.29e-57	1.08e-54
Ppfia3	591.876	1125.95	57.7984	0.0513329	-4.28397	3.83e-17	1.42e-15
Ppic	455.292	130.303	780.281	5.98823	2.58213	3.08e-09	5.56e-08
Ppidl1	58.1791	100.119	16.2393	0.1622	-2.62415	1.14e-06	1.45e-05
Ppm1j	416.947	707.762	126.133	0.178214	-2.48832	1.52e-08	2.51e-07
Ppp1r14b	3389.36	1115.81	5662.9	5.07513	2.34344	0.000140444	0.00123752
Ppp1r14c	1112.46	1837.27	387.642	0.210988	-2.24477	7.78e-08	1.17e-06
Ppp1r1b	180.621	307.352	53.8904	0.175338	-2.51179	5.07e-08	7.84e-07
Ppp1r3b	615.254	1163.44	67.0698	0.0576479	-4.11659	3.85e-19	1.65e-17
Ppp1r3c	286.858	525.713	48.0042	0.0913125	-3.45304	0.000705342	0.00517101
Ppp2r2b	214.935	364.48	65.3911	0.179409	-2.47867	6.71e-08	1.01e-06
Ppp2r5b	1351.78	2176.7	526.847	0.242039	-2.04669	6.14e-07	8.12e-06
Ppyr1	65.0033	125.956	4.05029	0.0321563	-4.95876	4.61e-13	1.17e-11
Pragmin	64.4244	16.858	111.991	6.64318	2.73187	0.000553204	0.00418218
Pramef8	21.4408	42.4778	0.403756	0.00950511	-6.71708	3.14e-08	5.01e-07
Prex2	1271.26	121.831	2420.68	19.8692	4.31246	7.81e-21	3.84e-19
Prickle1	436.93	131.993	741.866	5.6205	2.4907	5.73e-05	0.000551197
Prkaa2	466.068	176.451	755.684	4.28269	2.09852	1.51e-06	1.9e-05
Prkag3	10.5889	1.03055	20.1473	19.5501	4.2891	0.000462073	0.00355899
Prlhr	113.551	223.052	4.05029	0.0181585	-5.78321	3.57e-05	0.000359131
Procr	80.9205	15.9012	145.94	9.17793	3.19817	6e-09	1.04e-07
Prom2	22.4402	37.6915	7.18894	0.190731	-2.39039	0.00100381	0.00704505
Prr11	573.83	200.969	946.691	4.71062	2.23592	0.000771095	0.00558415
Prr5	128.017	212.014	44.0198	0.207627	-2.26794	2.26e-06	2.8e-05
Prrg4	941.918	103.943	1779.89	17.1238	4.09793	4.29e-19	1.83e-17
Prrt4	641.326	1238.09	44.5659	0.0359958	-4.79603	1.45e-23	8.64e-22
Prss35	28.7114	7.80352	49.6192	6.35856	2.6687	0.000112288	0.00101666
Psd	1196.04	2157.62	234.472	0.108672	-3.20195	1.01e-13	2.72e-12
Psd2	42.0256	79.2848	4.7664	0.0601175	-4.05607	1.3e-09	2.43e-08
Psd3	48.1599	2.13481	94.1851	44.1188	5.46332	1.29e-12	3.16e-11
Psd4	39.7979	1.76696	77.8289	44.0469	5.46097	1.11e-11	2.52e-10
Ptgds	15.5967	0.588985	30.6045	51.9614	5.69937	2.36e-06	2.9e-05
Ptger3	608.656	43.3588	1173.95	27.0753	4.75891	1.36e-08	2.27e-07
Ptger4	15.4404	1.03055	29.8502	28.9654	4.85626	8.51e-06	9.63e-05
Ptgs1	7769.71	2386.73	13152.7	5.51075	2.46225	2.5e-09	4.54e-08
Ptk2b	1251.34	2477.04	25.6426	0.0103521	-6.59394	2.54e-37	3.54e-35
Ptp4a3	270.094	492.576	47.6131	0.0966615	-3.37091	4.8e-13	1.22e-11
Ptpla	42.5651	12.3673	72.7629	5.8835	2.55667	2.86e-05	0.000294479
Ptpn18	2221.72	4184.47	258.972	0.0618888	-4.01418	2.86e-19	1.24e-17
Ptpn22	9.9796	0.515274	19.4439	37.7351	5.23784	0.00019742	0.00168163
Ptprn	12005.4	21514.5	2496.33	0.11603	-3.10743	2.05e-13	5.43e-12
Ptprn2	2163.07	4321.88	4.25853	0.000985341	-9.98709	1.11e-57	9.74e-55
Ptprr	456.173	904.753	7.5927	0.008392	-6.89677	3.89e-34	4.51e-32
Ptrf	3229.98	558.595	5901.38	10.5647	3.40118	4.33e-15	1.32e-13
Pvrl1	66.9083	132.801	1.01575	0.00764869	-7.03057	5.58e-07	7.41e-06
Q32PY8_RAT	31.376	50.7966	11.9553	0.235357	-2.08708	0.00113118	0.00780511
Q66H37_RAT	1681.29	446.709	2915.88	6.52747	2.70652	1.07e-10	2.22e-09
Q810D7_RAT	447.326	841.568	53.0829	0.0630762	-3.98676	1.25e-06	1.59e-05
Qk	1429.96	332.441	2527.49	7.60282	2.92653	0.000428828	0.00334348
RAB3B_RAT	16.7624	32.6132	0.911632	0.0279529	-5.16086	0.000128974	0.00114854
RGD1304622	14.7223	26.5015	2.94314	0.111056	-3.17065	0.000309332	0.00251731
RGD1304810	12.5326	24.6615	0.403756	0.0163719	-5.93263	6.44e-06	7.42e-05
RGD1304952	1572.96	2634.89	511.037	0.19395	-2.36624	1.13e-08	1.9e-07
RGD1304978	68.132	15.4589	120.805	7.8146	2.96617	1.6e-07	2.3e-06
RGD1305090	26.8754	7.80352	45.9472	5.88801	2.55778	0.000225045	0.00188812
RGD1305645	166.235	3.23906	329.231	101.644	6.66738	5.34e-25	3.6e-23
RGD1306151	2496.15	4077.34	914.971	0.224404	-2.15583	1.39e-07	2.01e-06
RGD1306636	1066.66	2093.32	39.995	0.019106	-5.70983	1.59e-30	1.46e-28
RGD1307461	121.276	202.739	39.8122	0.196371	-2.34834	8.15e-07	1.06e-05
RGD1308059	90.7703	3.90176	177.639	45.5278	5.50868	2.81e-17	1.06e-15
RGD1308065	133.163	44.1703	222.156	5.02953	2.33042	8.41e-07	1.09e-05
RGD1308116	57.7618	104.389	11.1351	0.10667	-3.22878	3.48e-08	5.49e-07
RGD1308124	197.711	29.5931	365.828	12.3619	3.62783	2.15e-13	5.66e-12
RGD1309079	1414.73	211.643	2617.82	12.3691	3.62866	2.79e-16	9.78e-15
RGD1309362	1767.82	5.44758	3530.19	648.03	9.33992	1.56e-52	8.44e-50
RGD1309410	132.044	230.865	33.2225	0.143904	-2.79682	1.01e-08	1.71e-07
RGD1310081	1978.6	220.847	3736.35	16.9183	4.08051	2.55e-06	3.1e-05
RGD1310269	2379.88	4752.36	7.39718	0.00155653	-9.32745	2.69e-55	1.67e-52
RGD1310592	930.879	209.732	1652.03	7.87685	2.97762	1.8e-05	0.000192415
RGD1311080	23.3696	1.10426	45.6348	41.3262	5.36899	2.81e-08	4.5e-07
RGD1311517	415.526	109.394	721.658	6.59687	2.72178	0.00124732	0.0085361
RGD1311756	10.6904	1.54582	19.8349	12.8313	3.6816	0.00122838	0.008419
RGD1311874	434.04	131.115	736.965	5.62073	2.49076	7.47e-09	1.28e-07
RGD1559589	19.4982	1.61953	37.3769	23.0788	4.5285	2.35e-06	2.9e-05
RGD1559613	35.0777	56.3895	13.7659	0.244121	-2.03433	0.00095764	0.00677001
RGD1560166	19.4785	37.0295	1.92739	0.05205	-4.26396	1.7e-06	2.13e-05
RGD1560383	88.2427	28.5626	147.923	5.1789	2.37265	0.000335258	0.00270083
RGD1560559	16.6492	1.10426	32.194	29.1544	4.86564	3.88e-06	4.61e-05
RGD1560784	29.6922	48.1451	11.2392	0.233445	-2.09885	0.00125227	0.00856679
RGD1560932	76.1437	130.525	21.7623	0.166729	-2.58442	1.99e-05	0.000210052
RGD1561016	26.3217	7.58239	45.061	5.94285	2.57116	0.000323951	0.00262467
RGD1561157	207.736	65.0775	350.394	5.38426	2.42875	1.05e-07	1.55e-06
RGD1561490	37.0843	73.7649	0.403756	0.00547355	-7.51331	1.2e-13	3.23e-12
RGD1562084	89.3746	172.264	6.48555	0.037649	-4.73125	1.76e-15	5.68e-14
RGD1562351	292.57	92.1694	492.971	5.34853	2.41914	3.52e-05	0.000354118
RGD1562533	58.4048	10.9689	105.841	9.64919	3.27041	3.85e-08	6.04e-07
RGD1562550	30.6666	8.39251	52.9406	6.30808	2.6572	7.32e-05	0.000688021
RGD1563263	583.581	1049.26	117.9	0.112365	-3.15374	7.54e-13	1.89e-11
RGD1563273	110.001	178.3	41.7014	0.233883	-2.09614	1.73e-05	0.000185759
RGD1563319	356.283	710.638	1.92739	0.00271219	-8.52633	9.11e-16	3.02e-14
RGD1563323	27.5085	46.3044	8.71257	0.188158	-2.40998	0.00032672	0.00264478
RGD1563973	274.447	520.321	28.573	0.0549142	-4.18668	6.99e-18	2.75e-16
RGD1564463	674.282	1337.12	11.4475	0.00856131	-6.86795	3.17e-36	4.05e-34
RGD1564899	120.382	1.03055	239.734	232.628	7.86188	3.46e-24	2.18e-22
RGD1564927	141.202	47.851	234.553	4.90175	2.2933	1.14e-06	1.45e-05
RGD1565356	407.073	24.8097	789.337	31.8157	4.99167	8.87e-11	1.87e-09
RGD1565591	497.458	169.24	825.675	4.87872	2.2865	0.000965699	0.00681914
RGD1565787	66.1421	17.9623	114.322	6.36456	2.67006	0.000372217	0.00296101
RGD1565883	786.156	1416.66	155.655	0.109875	-3.18606	3.42e-08	5.42e-07
RGD1565927	2271.04	363.371	4178.72	11.4999	3.52354	5.87e-16	1.97e-14
RGD1565967	442.435	1.10426	883.765	800.325	9.64444	1.01e-40	1.78e-38
RGD1566017	250.898	8.98078	492.816	54.8745	5.77806	1.56e-09	2.9e-08
RGD1566029	70.0368	139.058	1.01575	0.00730453	-7.09699	1.96e-06	2.44e-05
RGD1566050	255.917	95.4085	416.425	4.36465	2.12587	1.27e-06	1.61e-05
RGD1566107	1077.88	7.80352	2147.96	275.256	8.10463	2.78e-44	6.56e-42
RGD1566112	559.609	1037.18	82.0342	0.0790932	-3.6603	5.84e-16	1.97e-14
RGS11_RAT	546.246	936.913	155.579	0.166055	-2.59027	2.04e-09	3.73e-08
RL39_RAT	8.6947	0.588985	16.8004	28.5244	4.83412	0.000581665	0.00437044
RS30_RAT	887.902	1422.22	353.58	0.248611	-2.00804	0.000531395	0.00403887
RT1-M6-2	152.217	59.6285	244.805	4.10549	2.03756	1.06e-05	0.00011829
RTN1_RAT	670.651	1108.6	232.7	0.209904	-2.2522	7.81e-08	1.17e-06
Rab27a	1694.29	2831.73	556.842	0.196644	-2.34635	1.46e-08	2.43e-07
Rab30	208.167	60.8802	355.455	5.83859	2.54562	4.11e-05	0.00040916
Rab31	832.648	326.124	1339.17	4.10633	2.03785	0.000766672	0.00555649
Rab32	376.812	17.3733	736.251	42.3783	5.40525	4.05e-25	2.77e-23
Rab33a	608.553	1010.48	206.628	0.204485	-2.28993	8.37e-08	1.25e-06
Rab39	639.955	1039.68	240.229	0.23106	-2.11366	3.94e-07	5.36e-06
Rab3a	1041.06	1740.32	341.799	0.1964	-2.34813	2.22e-08	3.6e-07
Rab3c	469.605	936.176	3.03453	0.00324141	-8.26916	1.33e-39	2.15e-37
Rab40b	254.945	463.643	46.2468	0.0997466	-3.32559	2.1e-12	5.09e-11
Rab7b	215.541	83.1865	347.895	4.18211	2.06423	4.13e-06	4.88e-05
Rabgap1l	1651.06	376.762	2925.36	7.76449	2.95689	4.73e-12	1.11e-10
Raet1l	65.2348	1.03055	129.439	125.602	6.97272	3.51e-17	1.31e-15
Rai2	145.382	259.574	31.191	0.120162	-3.05694	3.98e-10	7.82e-09
Ranbp3l	382.209	8.17137	756.247	92.5483	6.53213	2.37e-10	4.78e-09
Rap2ip	4255.8	8288.55	223.038	0.0269091	-5.21576	1.13e-28	9.46e-27
Rapgef4	23.918	1.69324	46.1427	27.2511	4.76824	9.43e-08	1.4e-06
Rapgef5	1253.71	2485.45	21.9706	0.00883969	-6.82179	2.18e-38	3.24e-36
Rapsn	2360.83	28.3429	4693.32	165.591	7.37148	1.09e-43	2.35e-41
Rasd1	48.6948	78.8446	18.545	0.23521	-2.08798	0.000201951	0.00171625
Rasd2	1590.99	3070.18	111.793	0.0364125	-4.77942	1.07e-24	7.05e-23
Rasgrf1	14.8259	1.10426	28.5475	25.8522	4.69222	1.54e-05	0.000166103
Rasgrp3	1273.73	104.019	2443.43	23.4903	4.554	1.21e-22	6.72e-21
Rasl11b	327.6	84.4389	570.761	6.75945	2.75691	7.7e-10	1.47e-08
Rassf7	1014.62	1659.36	369.876	0.222903	-2.16551	0.0009161	0.00650382
Rassf9	141.627	0.515274	282.738	548.714	9.09991	2.68e-27	2.1e-25
Raver2	36.8814	9.34934	64.4135	6.88963	2.78443	1.79e-05	0.000191404
Rbm20	58.1	18.5513	97.6488	5.26373	2.39608	2.19e-05	0.000229955
Rbms1	1268.91	386.177	2151.65	5.57166	2.47811	6.49e-09	1.12e-07
Rbp2	30.1129	1.17797	59.0479	50.1268	5.64751	5.44e-10	1.05e-08
Rbpms	193.47	369.411	17.5293	0.0474519	-4.39739	9.72e-18	3.8e-16
Rcan1	4189.18	6835.03	1543.34	0.225798	-2.14689	1.45e-07	2.09e-06
Rcn1	5511.05	1655.2	9366.91	5.65907	2.50057	1.56e-09	2.9e-08
Reep6	2734.36	5127.88	340.834	0.0664667	-3.91122	8.93e-19	3.72e-17
Rell2	894.641	1521.9	267.382	0.17569	-2.5089	3.21e-09	5.79e-08
Rem2	222.415	385.313	59.5176	0.154465	-2.69464	5.57e-09	9.74e-08
Rer1	1618.44	607.052	2629.83	4.33213	2.11508	0.00022122	0.00186367
Resp18	6615.42	13185	45.8026	0.00347383	-8.16926	7.51e-19	3.15e-17
Rest	503.373	87.7475	918.998	10.4732	3.38863	1.01e-13	2.72e-12
Rftn2	61.559	1.17797	121.94	103.517	6.69373	1.49e-14	4.33e-13
Rgl1	358.291	62.7939	653.787	10.4116	3.38013	2.58e-13	6.76e-12
Rgma	26.667	0.588985	52.7451	89.5526	6.48466	5.48e-10	1.06e-08
Rgn	10.1882	19.3607	1.01575	0.0524647	-4.25251	0.000471587	0.0036262
Rgnef	6489.32	12217	761.672	0.0623454	-4.00357	1.31e-14	3.84e-13
Rgs16	33.3645	1.10426	65.6248	59.4288	5.89309	7.81e-11	1.66e-09
Rgs17	279.095	557.278	0.911632	0.00163587	-9.25573	9.35e-37	1.26e-34
Rgs3	602.189	211.058	993.321	4.70639	2.23462	1.51e-07	2.17e-06
Rgs4	21969.6	43740.5	198.749	0.00454381	-7.78188	1.08e-49	4.13e-47
Rgs9	143.3	277.392	9.20772	0.0331939	-4.91294	2.51e-16	8.82e-15
Rhpn2	413.787	153.782	673.791	4.38148	2.13142	0.000239659	0.00199628
Ril	32.1507	0.588985	63.7125	108.173	6.7572	0.000100318	0.000916904
Rilp	16.7949	2.72379	30.8659	11.332	3.50233	0.000109468	0.000994554
Rimbp2	293.1	548.874	37.326	0.0680047	-3.87822	8.78e-06	9.91e-05
Rims4	105.118	209.728	0.507876	0.0024216	-8.68982	4.57e-07	6.14e-06
Rin1	189.741	75.7502	303.731	4.00964	2.00347	1.26e-05	0.000138967
Rin3	150.685	3.68063	297.69	80.8802	6.33771	3.2e-23	1.87e-21
Ripk3	1511.91	562.36	2461.46	4.37702	2.12995	2.45e-07	3.42e-06
Rnase4	59.416	0.515274	118.317	229.619	7.8431	3.74e-17	1.39e-15
Rnasel	162.183	64.7813	259.584	4.00708	2.00255	1.58e-05	0.000169693
Rnd3	636.746	71.8491	1201.64	16.7245	4.06389	1.81e-18	7.47e-17
Rnf112	476.529	889.361	63.6974	0.0716215	-3.80346	1.31e-16	4.7e-15
Rnf165	36.6779	72.9519	0.403756	0.00553455	-7.49732	1.39e-05	0.000151497
Rnf182	62.6507	2.72379	122.578	45.0026	5.49194	1.19e-14	3.5e-13
Rnf183	41.5277	6.69926	76.3562	11.3977	3.51067	1.05e-07	1.55e-06
Rnf217	2188.42	3819.06	557.789	0.146054	-2.77542	3.04e-11	6.66e-10
Rnf34	2928.2	4998.57	857.836	0.171616	-2.54274	1.06e-09	2.01e-08
Robo1	2479.86	4634.79	324.932	0.0701072	-3.83429	7.39e-05	0.000692221
Rogdi	2918.25	4752.5	1084	0.228091	-2.13232	0.000134093	0.00118724
Rom1	1193.12	2216.26	169.98	0.076697	-3.70469	6.24e-17	2.28e-15
Rorb	104.72	26.9431	182.497	6.77342	2.75988	7.71e-08	1.16e-06
Ros1	14.2505	2.87121	25.6298	8.92648	3.15809	0.000767704	0.00556177
Rph3a	120.136	237.85	2.42254	0.0101851	-6.61739	1.06e-08	1.79e-07
Rph3al	284.97	553.152	16.7877	0.0303491	-5.0422	3.01e-22	1.62e-20
Rprml	488.034	874.07	101.999	0.116694	-3.0992	5.65e-06	6.58e-05
Rrad	98.7252	15.6063	181.844	11.6519	3.5425	9.65e-11	2.02e-09
Rsad2	46.2669	10.1595	82.3743	8.10814	3.01937	6.29e-07	8.3e-06
Rsph1	229.028	430.889	27.1662	0.0630468	-3.98743	2.12e-06	2.64e-05
Rtbdn	37.7286	61.9122	13.5449	0.218776	-2.19247	0.00054473	0.00412151
Rtdr1	13.4902	26.5766	0.403756	0.0151922	-6.04053	0.0014021	0.00942032
Rtn2	2618.88	4231.21	1006.55	0.237887	-2.07165	3.73e-07	5.08e-06
Rtn4r	45.5826	90.2536	0.911632	0.0101008	-6.62939	8.18e-15	2.44e-13
Rtn4rl1	458.813	755.9	161.727	0.213953	-2.22464	2.8e-07	3.89e-06
Rtp4	122.271	1.61953	242.923	149.996	7.22878	2.1e-23	1.24e-21
Runx1	120.542	3.90176	237.182	60.7884	5.92572	1.64e-20	7.66e-19
Rxfp2	7.52663	14.6495	0.403756	0.0275611	-5.18122	0.000790988	0.00571248
S100a1	775.063	1286.92	263.203	0.204521	-2.28968	0.000302149	0.00246103
S100a10	9475.51	3113.83	15837.2	5.08609	2.34656	9.24e-09	1.57e-07
S100a11	84.322	0.588985	168.055	285.33	8.15649	3.82e-21	1.9e-19
S100a16	65.4888	1.03055	129.947	126.095	6.97837	3.21e-17	1.21e-15
S100a4	4689.63	718.292	8660.97	12.0577	3.59189	9.5e-17	3.42e-15
S100a5	180.178	297.05	63.3064	0.213117	-2.23028	0.000203639	0.00172901
S12A5_RAT	42.4158	79.0622	5.76943	0.0729733	-3.77649	0.000340942	0.00274303
S1pr5	651.043	1130.83	171.257	0.151444	-2.72314	2.34e-10	4.72e-09
SIA7C_RAT	10.3573	19.8029	0.911632	0.0460352	-4.44112	0.000221575	0.0018641
SYN2_RAT	1137.12	1862.35	411.89	0.221167	-2.17679	1.33e-07	1.93e-06
SYT17_RAT	1912.47	3439.95	384.996	0.111919	-3.15947	1.27e-13	3.41e-12
Sarm1	402.844	669.903	135.785	0.202693	-2.30263	9.3e-07	1.2e-05
Sat1	581.514	204.291	958.738	4.69301	2.23051	0.000513887	0.00391549
Satb1	88.0577	147.451	28.6644	0.194399	-2.36291	0.000567106	0.00427675
Satl1	24.0153	43.8762	4.15441	0.0946847	-3.40072	9.03e-06	0.000101794
Sbk1	1413.37	2328.25	498.495	0.214107	-2.22359	5.78e-08	8.86e-07
Sbk2	36.6302	0.588985	72.6715	123.384	6.94701	1.25e-12	3.08e-11
Scg2	43212.7	86352.3	73.0197	0.000845601	-10.2077	2.71e-68	2.5e-64
Scg3	2222.63	4440	5.26155	0.00118503	-9.72086	2.71e-56	1.92e-53
Scg5	2087.62	3798.39	376.857	0.0992149	-3.3333	1.87e-10	3.83e-09
Schip1	1662.86	4.49075	3321.23	739.573	9.53055	6.91e-53	3.85e-50
Scn2a1	153.663	273.999	33.3266	0.12163	-3.03942	2.56e-10	5.15e-09
Scn3b	20696.1	41296.5	95.7469	0.00231853	-8.75258	1.79e-57	1.43e-54
Scn4b	23.0962	3.82805	42.3643	11.0668	3.46817	0.000346602	0.00278203
Scrn1	1359.69	5.595	2713.78	485.036	8.92195	3.35e-49	1.23e-46
Scrt1	376.185	747.2	5.17016	0.00691938	-7.17514	9.67e-25	6.38e-23
Scrt2	53.7048	104.167	3.24277	0.0311306	-5.00552	3.08e-13	7.98e-12
Scube1	951.808	1890.06	13.5576	0.00717314	-7.12318	3.97e-08	6.23e-07
Sdk2	210.438	419.964	0.911632	0.00217074	-8.8476	0.000334329	0.00269571
Sec14l3	34.4818	55.8756	13.0879	0.234233	-2.09398	0.000493263	0.00377397
Sec16b	287.945	43.0661	532.825	12.3723	3.62904	1.88e-14	5.46e-13
Sec31a	2320.21	774.447	3865.98	4.99192	2.31959	0.000576812	0.00433751
Sema3b	2324.23	453.554	4194.91	9.24898	3.20929	7.18e-14	1.96e-12
Sema3c	5258.31	17.8156	10498.8	589.305	9.20287	6.61e-15	1.98e-13
Sema3g	148.192	289.091	7.29306	0.0252276	-5.30886	1.29e-20	6.14e-19
Sema5a	351.668	698.178	5.15743	0.00738699	-7.0808	4.56e-33	4.88e-31
Sema6c	2249.67	502.212	3997.14	7.95907	2.9926	2.13e-12	5.17e-11
Sema6d	253.337	475.117	31.5566	0.0664186	-3.91227	1.12e-15	3.69e-14
Sepp1	487.248	4.8586	969.637	199.571	7.64076	6e-16	2.01e-14
2003-09-01	185.885	336.867	34.9035	0.103612	-3.27074	1.42e-11	3.21e-10
Serpina1	40.4467	1.61953	79.2738	48.9486	5.6132	9.03e-12	2.07e-10
Serpina11	18.2271	2.72379	33.7304	12.3836	3.63036	5.28e-05	0.000513428
Serpinb11	107.567	0.588985	214.546	364.264	8.50884	7.41e-24	4.58e-22
Serpinb1a	202.742	392.604	12.8797	0.0328059	-4.9299	2.55e-20	1.17e-18
Serpinb6b	10.7812	21.0546	0.507876	0.0241218	-5.37352	3.73e-05	0.000373681
Serpinb7	242.848	2.13481	483.561	226.513	7.82345	2.87e-31	2.76e-29
Serpinb9	387.372	102.401	672.343	6.56577	2.71496	8.87e-10	1.68e-08
Serpine2	157.822	25.2505	290.394	11.5005	3.52363	2.63e-12	6.33e-11
Sestd1	200.722	1.17797	400.267	339.794	8.40852	4.76e-27	3.64e-25
Sez6	596.049	1188.24	3.85477	0.00324409	-8.26797	5.45e-42	1.07e-39
Sez6l	590.133	1178.44	1.82326	0.00154718	-9.33614	2.52e-40	4.3e-38
Sez6l2	4326.98	8510.32	143.634	0.0168776	-5.88874	6.47e-34	7.26e-32
Sgca	259.456	0.515274	518.396	1006.06	9.9745	5.46e-35	6.7e-33
Sgcg	15.2475	0.515274	29.9798	58.1822	5.86251	2.36e-06	2.9e-05
Sgms2	280.643	57.1252	504.162	8.82556	3.14169	0.000606585	0.00453547
Sgsm3	4581.59	7682.55	1480.63	0.192726	-2.37538	8.32e-09	1.42e-07
Sh2b2	276.809	492.123	61.4959	0.12496	-3.00046	3e-11	6.61e-10
Sh2d2a	10.5784	20.2452	0.911632	0.0450295	-4.47298	0.000624316	0.00464729
Sh2d3c	240.728	467.989	13.4662	0.0287747	-5.11906	2.27e-15	7.17e-14
Sh3bp4	985.364	74.721	1896.01	25.3745	4.66531	3.26e-23	1.9e-21
Sh3gl2	313.436	611.386	15.485	0.0253277	-5.30314	3.41e-24	2.15e-22
Sh3gl3	581.817	1092.93	70.7059	0.064694	-3.95022	2.48e-17	9.44e-16
Sh3glb1	2208.75	672.335	3745.17	5.57038	2.47778	0.000242977	0.00202108
Sh3tc1	50.8975	16.7113	85.0838	5.09139	2.34806	0.00100243	0.00704072
Sh3tc2	132.322	0.515274	264.129	512.6	9.00169	1.55e-26	1.17e-24
Shank2	720.653	1393.38	47.9255	0.0343951	-4.86165	8.53e-06	9.65e-05
Shank3	65.8285	130.446	1.21127	0.00928561	-6.75079	6.43e-08	9.75e-07
Shc2	129.236	207.524	50.9473	0.245501	-2.0262	1.35e-05	0.000147837
Shisa7	912.97	1651.41	174.528	0.105684	-3.24217	3.96e-06	4.69e-05
Shox2	289.057	20.9072	557.208	26.6515	4.73614	1.28e-20	6.08e-19
Sigirr	125.841	216.141	35.5409	0.164434	-2.60442	9.75e-08	1.45e-06
Sipa1l2	255.526	466.499	44.5531	0.0955054	-3.38827	2.22e-05	0.000232454
Six1	11.09	20.7605	1.41951	0.0683755	-3.87038	0.000426928	0.00333149
Skap1	42.4782	1.61953	83.3369	51.4574	5.68531	3.53e-12	8.39e-11
Skap2	579.5	208.114	950.886	4.56907	2.1919	0.00139253	0.00937311
Slc10a4	1468.6	2739.07	198.124	0.0723326	-3.78921	1.14e-17	4.44e-16
Slc12a8	41.2319	80.5365	1.92739	0.0239318	-5.38493	2.41e-12	5.81e-11
Slc13a3	11.0416	21.2758	0.807512	0.0379546	-4.71958	0.000130333	0.00115953
Slc16a12	22.3956	43.5799	1.21127	0.0277942	-5.16907	5.11e-05	0.000498416
Slc16a2	83.9811	11.4841	156.478	13.6256	3.76824	2.76e-11	6.09e-10
Slc16a5	39.0813	75.5318	2.63078	0.03483	-4.84352	1.19e-10	2.48e-09
Slc18a1	8815.93	17613.5	18.3495	0.00104178	-9.90673	2.63e-64	6.05e-61
Slc18a3	185.878	369.932	1.82326	0.00492864	-7.66459	3.17e-13	8.2e-12
Slc1a2	19.4476	0.515274	38.38	74.4846	6.21887	8.9e-08	1.33e-06
Slc1a3	3064.71	8.39251	6121.04	729.345	9.51046	2.27e-18	9.25e-17
Slc1a5	2634.27	4451.5	817.033	0.183541	-2.44582	3.72e-09	6.66e-08
Slc22a12	10.4716	20.5393	0.403756	0.0196577	-5.66876	4.9e-05	0.00048075
Slc22a23	897.016	1476.81	317.225	0.214805	-2.2189	9.28e-08	1.38e-06
Slc22a25	31.5732	61.3232	1.82326	0.0297321	-5.07184	5.85e-10	1.13e-08
Slc24a3	126.159	2.06109	250.257	121.419	6.92386	4.83e-23	2.8e-21
Slc25a18	18.2668	0.588985	35.9447	61.0282	5.9314	2.11e-07	2.98e-06
Slc25a29	82.5434	155.775	9.31184	0.0597775	-4.06425	2.16e-12	5.24e-11
Slc26a3	26.2588	51.606	0.911632	0.0176652	-5.82294	8.55e-10	1.63e-08
Slc26a4	451.803	879.799	23.8066	0.0270591	-5.20774	3.19e-25	2.22e-23
Slc29a1	2172.63	3878.24	467.017	0.12042	-3.05386	7.99e-13	1.99e-11
Slc29a4	3817.05	7083.01	551.096	0.0778053	-3.68399	2.92e-17	1.1e-15
Slc2a1	2617.53	1023.36	4211.7	4.11558	2.0411	0.000984047	0.00692745
Slc2a10	11.8434	1.10426	22.5826	20.4504	4.35406	0.000175691	0.00151831
Slc2a3	3381.72	5719.38	1044.06	0.182548	-2.45365	2.68e-09	4.86e-08
Slc2a9	68.5882	13.9868	123.19	8.80756	3.13874	3.07e-08	4.91e-07
Slc31a1	4391.75	7452.27	1331.24	0.178635	-2.48491	1.65e-09	3.04e-08
Slc35d3	5308.16	10604	12.3718	0.00116672	-9.74333	1.36e-61	2.08e-58
Slc37a1	452.925	757.669	148.18	0.195573	-2.35422	4.28e-08	6.68e-07
Slc40a1	190.602	55.5808	325.623	5.85855	2.55054	4.12e-08	6.45e-07
Slc44a4	149.325	296.826	1.82326	0.00614254	-7.34695	8.72e-27	6.64e-25
Slc45a1	555.02	1027.11	82.9331	0.0807444	-3.63049	1.22e-15	3.99e-14
Slc45a3	32.1454	59.6285	4.66228	0.0781888	-3.67689	1.58e-07	2.26e-06
Slc4a2	3031.14	1126.26	4936.03	4.38269	2.13182	0.000359515	0.00287113
Slc4a4	484.216	2.20852	966.223	437.498	8.77313	3.99e-40	6.62e-38
Slc5a5	302.328	524.145	80.5106	0.153604	-2.70272	1.13e-09	2.13e-08
Slc6a2	415.226	828.33	2.1229	0.00256287	-8.60802	2.21e-39	3.47e-37
Slc6a7	274.23	1.61953	546.839	337.653	8.3994	1.28e-33	1.42e-31
Slc7a8	5075.31	9388.86	761.764	0.0811349	-3.62353	6.7e-17	2.43e-15
Slc9a2	193.969	359.391	28.5475	0.0794331	-3.65412	1.35e-08	2.26e-07
Slco2b1	79.9689	157.099	2.83902	0.0180715	-5.79014	6.14e-18	2.42e-16
Slfn3	61.871	2.06109	121.681	59.0371	5.88355	1.08e-05	0.000120356
Slit1	36.8147	62.7939	10.8355	0.172556	-2.53486	5.3e-05	0.000514139
Smad3	462.859	39.7519	885.967	22.2874	4.47816	2.58e-20	1.19e-18
Smagp	421.462	795.441	47.4836	0.0596946	-4.06626	2.23e-14	6.37e-13
Smarca1	166.101	292.403	39.7995	0.136112	-2.87714	1.21e-09	2.28e-08
Smarcd3	2041.78	498.461	3585.1	7.19235	2.84646	2.99e-05	0.00030481
Smo	472.038	45.7885	898.288	19.6182	4.29412	2.9e-19	1.25e-17
Smpd3	1304.73	2509.42	100.033	0.039863	-4.64881	1.35e-23	8.15e-22
Smyd1	267.161	1.10426	533.218	482.874	8.9155	2.81e-34	3.27e-32
Snai3	10.6707	20.8335	0.507876	0.0243779	-5.35828	3.85e-05	0.000385201
Snap25	10426.9	20795.6	58.2404	0.00280061	-8.48004	2.13e-54	1.23e-51
Sncb	2158.85	4165.57	152.126	0.0365198	-4.77518	7.01e-25	4.7e-23
Sncg	38.6236	1.17797	76.0692	64.5766	6.01294	4.81e-12	1.13e-10
Snhg11	3789.79	6465.32	1114.27	0.172346	-2.53662	0.000529577	0.00402837
Snrk	1681.79	2924.16	439.422	0.150273	-2.73435	6.95e-09	1.2e-07
Snx24	572.961	143.995	1001.93	6.95806	2.79868	1.25e-10	2.6e-09
Sohlh2	35.8172	3.31278	68.3215	20.6237	4.36623	5.05e-09	8.87e-08
Sorbs2	5639.74	49.6179	11229.9	226.327	7.82226	7.51e-14	2.05e-12
Sorcs2	542.77	4.41703	1081.12	244.762	7.93524	4.38e-13	1.12e-11
Sox18	75.6619	134.719	16.6049	0.123256	-3.02027	2.67e-08	4.29e-07
Sp100	407.566	5.44758	809.684	148.632	7.2156	5.22e-34	5.89e-32
Sp140	18.1902	2.65008	33.7304	12.7281	3.66994	5.33e-05	0.000516686
Sparc	9753.69	261.491	19245.9	73.6006	6.20165	6.84e-37	9.39e-35
Spata13	52.58	6.84598	98.314	14.3608	3.84407	2.43e-09	4.43e-08
Spata6	143.984	3.4602	284.508	82.223	6.36147	3.32e-23	1.93e-21
Spint1	3574.28	6032.81	1115.75	0.184947	-2.43482	4.27e-09	7.56e-08
Spire2	678.305	1185.74	170.866	0.1441	-2.79485	7.75e-11	1.65e-09
Spock1	100.271	197.807	2.7349	0.0138261	-6.17646	1.19e-20	5.71e-19
Spock2	515.802	980.252	51.3511	0.0523856	-4.25469	0.000157426	0.00137336
Spon1	14.0054	2.7975	25.2133	9.01281	3.17198	0.000817781	0.00588062
Spp2	573.519	1145.72	1.31539	0.00114809	-9.76655	4.06e-18	1.62e-16
Sprn	76.1376	131.699	20.5765	0.156239	-2.67817	2.43e-07	3.39e-06
Sprr1a	21.3289	41.4466	1.21127	0.0292248	-5.09666	1.18e-07	1.72e-06
Spsb4	269.395	442.144	96.6458	0.218585	-2.19374	5.17e-07	6.89e-06
Sptbn4	1394.56	2697.28	91.8539	0.0340543	-4.87602	2.89e-14	8.15e-13
Srgap1	189.012	31.1383	346.887	11.1402	3.4777	0.000130991	0.00116425
Ssfa2	3869.66	1432.63	6306.69	4.40218	2.13822	2.29e-07	3.21e-06
St3gal2	3489.58	1353.8	5625.37	4.15525	2.05493	5.91e-07	7.84e-06
St6galnac2	54.7099	96.0705	13.3494	0.138954	-2.84732	1.26e-06	1.6e-05
St6galnac3	32.6565	63.3857	1.92739	0.0304072	-5.03944	7.23e-06	8.25e-05
St8sia1	262.265	522.811	1.71914	0.00328827	-8.24846	2.53e-08	4.08e-07
Stac2	1438.44	2336.77	540.116	0.231138	-2.11317	2.81e-07	3.9e-06
Stag2	1398.53	2339.16	457.903	0.195755	-2.35288	1.48e-08	2.45e-07
Stard13	401.505	146.864	656.146	4.46773	2.15954	6.06e-07	8.01e-06
Stbd1	1723.12	332.089	3114.16	9.37747	3.2292	6.21e-14	1.72e-12
Stc1	597.668	976.595	218.741	0.223983	-2.15854	2.75e-07	3.83e-06
Steap1	26.8333	1.10426	52.5623	47.5997	5.57288	3.91e-09	6.98e-08
Steap2	414.563	64.12	765.007	11.9309	3.57663	8.47e-15	2.51e-13
Stk32a	106.791	212.162	1.41951	0.0066907	-7.22363	1.39e-23	8.36e-22
Stk32c	1323.5	2405.16	241.844	0.100552	-3.31398	2.64e-14	7.49e-13
Stmn2	2835.44	5537.61	133.268	0.0240661	-5.37686	2.73e-22	1.48e-20
Stmn3	1838.34	3614.34	62.3311	0.0172455	-5.85764	4.6e-24	2.88e-22
Stmn4	35.4957	61.4713	9.52008	0.15487	-2.69087	0.000112889	0.0010201
Stra6	72.1133	5.00602	139.221	27.8106	4.79757	7.18e-14	1.96e-12
Stx11	66.7377	3.82805	129.647	33.8677	5.08184	5.29e-14	1.47e-12
Stx1a	1345.76	2509.91	181.613	0.0723582	-3.7887	2.27e-17	8.64e-16
Stx1b	297.291	477.033	117.55	0.246419	-2.02082	3.1e-06	3.72e-05
Styk1	253.086	0.588985	505.582	858.396	9.7455	1.06e-34	1.29e-32
Sulf2	753.63	71.9242	1435.34	19.9562	4.31877	1.45e-20	6.88e-19
Sult2b1	153.18	292.998	13.3621	0.0456048	-4.45467	9.02e-17	3.27e-15
Susd2	68.2206	129.565	6.87658	0.0530745	-4.23584	4.5e-12	1.06e-10
Susd4	1983.75	3937.1	30.3962	0.00772045	-7.0171	3.64e-41	6.78e-39
Sv2a	2767.17	4670.59	863.763	0.184937	-2.4349	3.41e-09	6.13e-08
Sv2b	21.2458	6.62555	35.866	5.41329	2.43651	0.00147957	0.00986167
Svop	498.6	985.141	12.0595	0.0122414	-6.35209	3.12e-32	3.18e-30
Syde1	133.893	6.55184	261.235	39.872	5.3173	3.6e-19	1.55e-17
Syngr3	426.983	776.294	77.6715	0.100054	-3.32115	2.08e-13	5.49e-12
Synj2	249.701	33.7897	465.612	13.7797	3.78447	0.000143377	0.00126035
Synpo	852.779	10.2325	1695.33	165.681	7.37226	2.75e-39	4.29e-37
Synpo2l	549.833	1.10426	1098.56	994.842	9.95832	1.45e-43	3.09e-41
Syp	26757.1	51513.8	2000.47	0.0388338	-4.68654	6.33e-25	4.26e-23
Sypl1	1308.57	483.881	2133.27	4.40865	2.14034	0.000734127	0.00534375
Sypl2	63.5592	125.295	1.82326	0.0145518	-6.10266	9.45e-17	3.41e-15
Syt1	620.756	1227.75	13.7659	0.0112123	-6.47877	1.12e-07	1.64e-06
Syt12	117.077	187.869	46.285	0.246368	-2.02111	1.98e-05	0.000209304
Syt13	220.359	435.144	5.57391	0.0128094	-6.28666	3.46e-27	2.68e-25
Syt3	534.647	1005.97	63.3191	0.0629431	-3.98981	4.6e-18	1.83e-16
Syt4	8358.68	16706.3	11.0437	0.00066105	-10.563	9.02e-68	5.54e-64
Syt5	1484.63	2834.65	134.609	0.0474871	-4.39632	4.49e-20	2.03e-18
Syt7	540.813	1074.33	7.29306	0.00678845	-7.2027	1.69e-08	2.78e-07
Sytl4	1616.99	3161.43	72.5396	0.0229451	-5.44567	1.92e-27	1.52e-25
Sytl5	22.2661	1.61953	42.9127	26.497	4.72775	2.9e-07	4.02e-06
TAGL3_RAT	551.284	954.233	148.335	0.155449	-2.68549	4.53e-10	8.81e-09
THIKB_RAT	676.673	1107.8	245.545	0.221651	-2.17364	3.05e-05	0.000310557
Tac2	11.0237	21.6436	0.403756	0.0186548	-5.74431	2.89e-05	0.000297337
Tac4	44.2407	87.9735	0.507876	0.00577306	-7.43645	9.2e-15	2.72e-13
Tbx3	749.13	1496.84	1.41951	0.000948337	-10.0423	1.13e-48	3.85e-46
Tbx4	56.2889	110.351	2.22702	0.0201813	-5.63084	7.99e-15	2.39e-13
Tcea3	45.5623	1.69324	89.4314	52.8166	5.72292	8.93e-13	2.22e-11
Tcf7l1	111.831	8.09766	215.564	26.6205	4.73447	4.7e-16	1.6e-14
Tcte1	520.389	1023.57	17.2042	0.0168079	-5.89471	1.88e-29	1.65e-27
Tdrd5	948.444	1883.21	13.6745	0.00726125	-7.10557	4.86e-39	7.39e-37
Tdrd7	2049.69	736.607	3362.77	4.56522	2.19069	1.2e-07	1.76e-06
Tdrd9	103.902	178.149	29.6547	0.16646	-2.58675	0.000473245	0.00363591
Tead3	203.89	349.462	58.319	0.166882	-2.5831	2.18e-08	3.55e-07
Tesc	1628.51	2971.83	285.199	0.0959675	-3.38131	3.41e-06	4.07e-05
Tex101	29.5883	50.0602	9.11632	0.182107	-2.45714	0.00023687	0.00197563
Tex15	73.8148	11.779	135.851	11.5333	3.52773	0.000296741	0.00242555
Tgfa	35.3491	0.515274	70.183	136.205	7.08964	3.21e-12	7.65e-11
Tgfb2	5061.97	48.1451	10075.8	209.28	7.70929	1.28e-47	3.8e-45
Tgfbi	737.787	119.554	1356.02	11.3423	3.50364	3.84e-15	1.18e-13
Tgif1	268.355	99.384	437.327	4.40038	2.13763	1.06e-06	1.36e-05
Tgm2	42.8389	1.10426	84.5736	76.5886	6.25906	5.46e-13	1.38e-11
Th	94335.7	169198	19473.7	0.115094	-3.11911	4e-07	5.43e-06
Thbs2	37808.7	96.6595	75520.8	781.308	9.60975	1.04e-64	2.73e-61
Thbs4	51.7725	17.4477	86.0972	4.93459	2.30293	4.94e-05	0.000483717
Tigd3	148.378	243.894	52.862	0.216741	-2.20595	2.4e-06	2.94e-05
Timp3	109.038	1.69324	216.382	127.791	6.99765	4.89e-22	2.6e-20
Tinagl1	58.8493	2.65008	115.048	43.4132	5.44006	6.53e-14	1.8e-12
Tle2	524.807	843.856	205.757	0.24383	-2.03606	4.83e-06	5.67e-05
Tlr3	858.808	1.10426	1716.51	1554.45	10.6022	8.37e-14	2.28e-12
Tlr6	26.7429	2.13481	51.3511	24.0542	4.58822	8.27e-08	1.24e-06
Tlx2	3993.08	7694.59	291.578	0.0378939	-4.72189	5.13e-25	3.49e-23
Tm4sf4	164.06	324.578	3.54241	0.0109139	-6.51769	2.15e-25	1.51e-23
Tm7sf2	866.752	1547.44	186.064	0.12024	-3.05601	1.75e-12	4.29e-11
Tmcc2	814.78	1339.37	290.186	0.216658	-2.20651	1.05e-07	1.55e-06
Tmcc3	1333.07	2484.68	181.468	0.0730348	-3.77527	4.14e-15	1.27e-13
Tmco4	47.0557	14.1342	79.9772	5.65841	2.5004	2.5e-05	0.000260737
Tmeff2	56.7175	112.927	0.507876	0.00449738	-7.7967	4.27e-18	1.7e-16
Tmem106b	2606.86	933.024	4280.7	4.58799	2.19786	8.42e-08	1.26e-06
Tmem108	450.676	757.156	144.195	0.190443	-2.39257	3.3e-08	5.25e-07
Tmem119	516.245	998.552	33.9386	0.0339879	-4.87884	9.89e-21	4.83e-19
Tmem130	688.819	1342.41	35.2286	0.0262428	-5.25193	1.83e-26	1.37e-24
Tmem140	722.922	273.636	1172.21	4.28381	2.09889	5.24e-07	6.97e-06
Tmem147	4751.85	8083.96	1419.73	0.175623	-2.50945	0.000174447	0.00150898
Tmem150b	78.6495	126.108	31.191	0.247336	-2.01546	0.000316159	0.00256832
Tmem150c	55.3961	98.941	11.8512	0.119781	-3.06153	1.3e-07	1.88e-06
Tmem151b	661.067	1263.89	58.2404	0.0460801	-4.43971	1.09e-05	0.000121086
Tmem176a	177.857	340.854	14.8603	0.0435972	-4.51962	6.11e-06	7.07e-05
Tmem176b	803.635	1569.32	37.9508	0.0241829	-5.36987	4.4e-12	1.04e-10
Tmem178	472.52	941.497	3.54241	0.00376253	-8.05408	1.63e-35	2.07e-33
Tmem184a	585.245	1079.96	90.5258	0.0838229	-3.57651	2.4e-15	7.54e-14
Tmem22	200.214	376.334	24.0935	0.0640215	-3.9653	2.46e-15	7.73e-14
Tmem229b	594.694	1073.32	116.064	0.108135	-3.20909	2.97e-13	7.73e-12
Tmem35	931.881	1717.57	146.191	0.0851149	-3.55444	2.55e-15	7.96e-14
Tmem43	1416.94	383.837	2450.04	6.38302	2.67424	0.000104158	0.000949589
Tmem44	38.1282	71.9979	4.25853	0.0591479	-4.07953	4.22e-09	7.5e-08
Tmem47	2584.21	410.561	4757.87	11.5887	3.53465	3.6e-07	4.92e-06
Tmem51	2640.34	4351.81	928.877	0.213446	-2.22805	5.66e-08	8.69e-07
Tmem74	53.9751	107.039	0.911632	0.00851685	-6.87546	1.57e-16	5.59e-15
Tmprss2	73.9854	1.10426	146.867	133	7.05528	1.09e-18	4.53e-17
Tmtc2	69.4446	3.68063	135.209	36.7352	5.19909	1.98e-14	5.71e-13
Tnfrsf11b	252.564	1.03055	504.097	489.155	8.93415	1.56e-33	1.71e-31
Tnfrsf21	124.083	0.515274	247.652	480.622	8.90876	1.31e-25	9.49e-24
Tnfrsf8	14.779	0.515274	29.0427	56.3636	5.81669	2.82e-06	3.4e-05
Tnfsf10	50.9794	4.26961	97.6893	22.8801	4.51602	4.8e-11	1.03e-09
Tnfsf15	115.914	1.10426	230.724	208.94	7.70695	7.68e-24	4.73e-22
Tnfsf18	424.63	9.49676	839.763	88.4262	6.4664	2.95e-31	2.82e-29
Tnk1	491.027	814.494	167.56	0.205723	-2.28123	9.84e-08	1.46e-06
Tnn	210.764	18.036	403.492	22.3715	4.48359	4.74e-18	1.88e-16
Tnnc1	386.632	87.9735	685.291	7.78974	2.96157	2.87e-11	6.32e-10
Tnnc2	55.4491	10.5273	100.371	9.53434	3.25313	5.82e-08	8.9e-07
Tnni1	60.5444	2.7975	118.291	42.2846	5.40206	3.49e-14	9.74e-13
Tnni2	223.045	10.601	435.488	41.0799	5.36036	1.56e-22	8.55e-21
Tnnt3	89.4606	6.47813	172.443	26.6193	4.7344	8.58e-15	2.54e-13
Tnr	681.077	1357.79	4.36265	0.00321305	-8.28184	0.00137298	0.00926524
Tp53i11	8741.17	15250.4	2231.92	0.146351	-2.77249	3.18e-11	6.94e-10
Tp73	40.0417	78.7681	1.31539	0.0166995	-5.90405	2.24e-07	3.15e-06
Tpbg	285.376	36.5872	534.166	14.5998	3.86787	1.16e-15	3.8e-14
Tpm2	10.782	1.10426	20.4597	18.528	4.21163	0.00043119	0.00335621
Trib1	814.275	180.949	1447.6	8.00005	3.00001	5.38e-12	1.26e-10
Trib3	1462.39	2425.04	499.732	0.206071	-2.27878	4.27e-08	6.67e-07
Tril	38.0231	0.588985	75.4573	128.114	7.00128	7.77e-13	1.94e-11
Trim55	3249.22	25.3979	6473.04	254.865	7.99359	1.35e-48	4.53e-46
Trim6	25.9777	47.189	4.7664	0.101007	-3.30748	6.28e-06	7.25e-05
Trim9	143.383	286.362	0.403756	0.00140995	-9.47014	4.56e-11	9.85e-10
Trpc3	4441.43	8778.87	103.992	0.0118457	-6.39949	1.01e-37	1.44e-35
Trpm2	580.893	1106.97	54.8148	0.0495178	-4.33591	1.6e-20	7.49e-19
Trpm5	222.948	3.38649	442.51	130.669	7.02978	1.12e-28	9.46e-27
Trps1	325.562	71.1106	580.013	8.1565	3.02795	4.24e-11	9.19e-10
Tshr	139.535	2.06109	277.009	134.399	7.07038	2.4e-24	1.54e-22
Tspan1	81.2605	148.56	13.9614	0.0939784	-3.41153	8.28e-10	1.58e-08
Tspan18	2550.51	4202.72	898.29	0.21374	-2.22607	6.58e-08	9.96e-07
Tspan7	5361.24	9924.09	798.399	0.0804506	-3.63575	7.11e-17	2.58e-15
Tspan9	915.604	78.1798	1753.03	22.423	4.48691	8.45e-22	4.36e-20
Tspo	848.361	272.531	1424.19	5.22579	2.38565	1.64e-08	2.71e-07
Tspyl4	997.938	1703.98	291.895	0.171302	-2.54539	3.07e-07	4.25e-06
Tspyl5	42.3001	10.1588	74.4415	7.32782	2.87338	6.04e-06	6.99e-05
Ttc12	70.6536	124.194	17.1128	0.13779	-2.85945	0.000132133	0.00117327
Ttc23	28.2607	7.21454	49.3068	6.83437	2.77281	7.36e-05	0.000690086
Ttc9	152.762	301.682	3.84205	0.0127354	-6.29501	5.58e-24	3.48e-22
Ttll6	52.6608	2.13481	103.187	48.3355	5.59501	7.84e-07	1.02e-05
Tubb3	3354.4	5407.1	1301.69	0.240738	-2.05446	4.47e-05	0.000442438
Txk	65.72	118.378	13.0625	0.110346	-3.17989	2.13e-08	3.47e-07
Txnrd3	59.8021	22.7479	96.8563	4.25782	2.09012	9.8e-05	0.00089779
Uaca	1802.95	371.395	3234.5	8.70905	3.12252	5.33e-05	0.000516686
Uap1	1071.23	289.022	1853.44	6.41283	2.68096	0.00100828	0.00706832
Ube2ql1	229.384	458.26	0.507876	0.00110827	-9.81747	2.19e-35	2.76e-33
Ulk1	3821.85	6389.84	1253.86	0.196228	-2.3494	1.01e-08	1.71e-07
Unc45b	33.9904	1.10426	66.8766	60.5624	5.92035	5.09e-08	7.86e-07
Unc5a	858.068	1712.08	4.05029	0.0023657	-8.72351	1.34e-41	2.55e-39
Unc5c	442.271	819.409	65.132	0.0794865	-3.65315	1.62e-05	0.000174609
Unc79	2523.23	5028.22	18.2326	0.00362606	-8.10738	3.25e-18	1.32e-16
Upp1	65.3076	7.36196	123.253	16.7419	4.06539	3.27e-11	7.13e-10
Usp11	2598.45	4333.55	863.351	0.199225	-2.32753	2.03e-08	3.32e-07
Usp18	123.931	7.80352	240.059	30.7629	4.94312	1.82e-17	7e-16
Usp43	571.355	3.09164	1139.62	368.613	8.52596	1.35e-40	2.38e-38
Vamp1	1282.59	2350.87	214.312	0.0911628	-3.45541	2.36e-15	7.45e-14
Vangl1	784.304	308.522	1260.09	4.08427	2.03008	1.63e-06	2.05e-05
Vasn	133.85	43.5806	224.119	5.14263	2.36251	9.77e-07	1.25e-05
Vav3	80.4143	5.22645	155.602	29.7721	4.89589	1.97e-14	5.7e-13
Vdr	52.3463	15.0911	89.6014	5.93738	2.56983	1.04e-05	0.000116463
Vegfc	69.7318	10.0857	129.378	12.8278	3.6812	0.000188218	0.00161671
Vgll4	344.118	114.398	573.838	5.01613	2.32658	1.28e-07	1.86e-06
Vim	1017.7	2.7975	2032.59	726.575	9.50497	9.77e-49	3.4e-46
Vkorc1l1	431.722	141.047	722.397	5.12169	2.35662	0.00038604	0.00305645
Vnn1	65.208	1.10426	129.312	117.103	6.87163	2.06e-11	4.59e-10
Vwa1	308.144	119.408	496.879	4.16119	2.05699	0.000756173	0.0054912
Vwa5a	2506.45	832.886	4180.02	5.01872	2.32732	2.31e-08	3.73e-07
Vwf	312.018	74.2788	549.757	7.40127	2.88777	1.85e-10	3.8e-09
WIF1_RAT	325.445	6.69926	644.19	96.1583	6.58734	8.51e-12	1.95e-10
Wbscr27	259.85	435.672	84.0275	0.192869	-2.37431	7.12e-06	8.15e-05
Wdr78	46.5875	4.78488	88.3902	18.4728	4.20733	8.65e-10	1.65e-08
Wfdc1	67.9252	1.61953	134.231	82.8825	6.373	1.05e-16	3.77e-15
Wisp1	39.6533	0.515274	78.7914	152.912	7.25656	3.08e-13	7.98e-12
Wnk2	388.779	777.155	0.403756	0.000519531	-10.9105	2.37e-15	7.48e-14
Wnt10a	86.3223	163.724	8.92081	0.054487	-4.19794	1.82e-13	4.84e-12
Wwc1	953.771	1612.85	294.693	0.182716	-2.45233	4.35e-09	7.71e-08
Xirp1	1019.8	5.96285	2033.63	341.05	8.41384	4.74e-45	1.21e-42
Xkr7	436.771	873.139	0.403756	0.000462419	-11.0785	4.07e-08	6.38e-07
Yap1	1512.38	399.285	2625.48	6.57546	2.71709	1.96e-10	3.99e-09
Ypel4	338.922	612.348	65.4952	0.106958	-3.22489	1.98e-12	4.82e-11
ZN365_RAT	400.016	141.415	658.617	4.65733	2.2195	3.72e-07	5.07e-06
ZN423_RAT	59.3984	111.308	7.48858	0.0672778	-3.89373	2.06e-10	4.19e-09
Zar1	65.0609	125.368	4.75368	0.0379178	-4.72098	2.15e-13	5.66e-12
Zbtb20	1473.76	317.932	2629.58	8.27089	3.04804	4.81e-08	7.46e-07
Zbtb8os	549.601	191.7	907.501	4.73396	2.24305	0.000129295	0.00115085
Zc3h12d	45.1664	0.588985	89.7437	152.37	7.25144	2.04e-14	5.87e-13
Zcchc24	97.887	2.87121	192.903	67.1851	6.07007	2.2e-19	9.63e-18
Zeb2	310.298	58.5973	561.999	9.59088	3.26166	2.26e-12	5.47e-11
Zfp518b	174.105	39.2366	308.974	7.87463	2.97721	0.000130676	0.00116201
Zmat4	18.6357	33.9372	3.33417	0.0982454	-3.34747	9.37e-05	0.000862788
Znf575	20.9818	37.9133	4.05029	0.10683	-3.22661	5.59e-05	0.000539108
Znf580	217.847	395.478	40.2159	0.101689	-3.29776	1.85e-05	0.000196487
Znf703	586.994	221.509	952.478	4.29994	2.10432	8.08e-07	1.05e-05
nod3l	143.752	255.01	32.4937	0.127421	-2.97232	1.35e-09	2.52e-08
rno-mir-568	112.366	17.0054	207.727	12.2153	3.61062	4.43e-07	5.97e-06
