# Supplementary material for: Epigenomics of Neural Cells: REST-Induced Down- and Upregulation of Gene Expression in a Two-Clone PC12 Cell Model
Source: Biomed Res Int. 2015 Aug 27;2015:202914. doi: 10.1155/2015/202914 (PMC4564578; doi:10.1155/2015/202914)
Supplement: Supplementary file 1 — Short description of Supplementary Materials The supplementary materials report details about the potential REST target genes revealed by RNA-Seq (Si Table 1) and about the Enrichment Analyses of various, specific populations of potential target genes, down- and upregulated in hrREST cells. Specifically, Si Tables 2 and 3 report about ENCODE TF and ChAE genes down- and upregulated; Si Tables 4 and 5 about the pathway enrichment of the same genes; Si Table 6 about TF protein-protein interactions. Table S1. Differential Expression Analysis by DESEq of hrPC12 down-regulated (log2 Fold change <2) and up-regulated (log2 Fold change >2) genes. Table S2. ENCODE Transcription Factor (TF) and ChEA database ChIP-seq Enrichment Analysis of down-regulated genes in hrPC12 cells. Table S3. ENCODE Transcription Factor (TF) and ChEA database ChIP-seq Enrichment Analysis of up-regulated genes in hrPC12 cells. Table S4. Pathway Enrichment Analysis of down-regulated REST potential targets. Table S5. Pathway Enrichment Analysis of up-regulated REST potential targets. Table S6. Transcription Factor Protein-Protein Interaction Network Enrichment Analysis of up-regulated genes. [file 202914.f1.zip › TableS2.xlsx]

## Sheet: Sheet1
Table S2. ENCODE Transcription Factor(TF) and ChEA database ChIP-seq Enrichment Analysis of down-regulated genes in hrPC12 cells
Significant databases (adj.P-Value (Benjamini & Hochberg) < 0.05 and Z-score < -1.5) ordered by combined score (-log P-value * Z-score). For ChEA databases a PMID Pubmed id is given after the TF. hg19 stays for Human Genome GRCh37 and mm9 stays for Mus musculus genome assembly NCBI Build 37.
Database	Term	P-Value	Z-score	Combined_score	Genes	Adj.P-Value
ChEA	REST-18959480-MESC-mouse	3.104e-69	-2.202	338	GNPTG,TEX101,SYT1,KCNC1,CYP24A1,SYT4,SNCB,GABRB3,SCN3B,SYT5,SYT3,JAG2,L1CAM,GDAP1L1,IL11,SYP,GNG8,SEZ6L2,ATP2B2,DIRAS1,DYSF,UNC5A,TIGD3,UNC5C,SCRT1,CHRNA3,INA,SH3GL3,NMNAT2,ARC,KCND3,EFNB3,STMN3,NCALD,MADD,STMN2,SCUBE1,FA2H,PTPRN2,BARHL1,STMN4,PTPRR,BSN,PSD2,SPIRE2,PTPRN,RPH3A,NCAM1,KCNT1,CHGB,LBX2,ST8SIA1,PAH,EPHA10,BDKRB2,ATP6V1B2,TMCC3,MYT1,SYPL2,RIMS4,SLC29A1,PPP1R3C,ACE,LAMB3,PVRL1,SBK1,B3GN…	1.358e-66
ENCODE_TF_ChIP-seq_2015	EZH2_B cell_hg19	8.386e-68	-1.631	241	ALOXE3,SNCB,SYT5,ATP1B2,SYT3,FAM110B,AQP5,SYT7,MEGF11,TMEM151B,RTBDN,ATCAY,DIRAS1,PPP1R1B,S1PR5,CHRNA7,CHRNA3,INA,PHOX2A,TMEM150C,TMEFF2,SLC12A8,EFNB3,WNK2,TMEM130,PTPRN,ADAMTS7,HSD11B2,CHGB,KIF26B,FAM163A,DBNDD1,C15ORF27,SLC2A14,TMCC3,SYPL2,EPHB2,FOXH1,ACE,PVRL1,SLC29A4,C4ORF19,LHX6,C19ORF26,DNMT3B,OLFM2,HAP1,CELSR3,MCAM,HOMER2,ABCG4,GAS6,SYNGR3,DLX3,KCNJ4,FJX1,TNK1,BEGAIN,PLCXD1,NRP2,ZAR1,JPH3,…	2.9351e-65
ChEA	SUZ12-18692474-MESC-mouse	2.665e-64	-1.587	226.1	GNA14,CYP24A1,KCNC1,SNCB,CRABP1,SLC6A2,SLC9A2,AQP5,SLC7A8,DLK1,MEGF11,ATP2B2,GATA2,DYSF,UNC5A,PPP1R1B,HOXC4,CHRNA5,HTRA4,UNC5C,SCRT1,CHRNA3,SATB1,WNT10A,TMEFF2,KCND3,LAD1,BARHL1,HES7,PSD2,FIBCD1,GRHL2,ADAMTS7,ASCL1,KCNT1,CAMK4,SIX1,CHGB,LBX2,PRLHR,ADORA2A,ADCYAP1R1,ST8SIA1,EPHA10,SYPL2,ACE,P2RY2,OVOL1,LHX4,LHX6,IQSEC3,OLFM2,LPL,TESC,TRPC3,EPAS1,MAFB,CPNE5,EEF1A2,SYT12,GRIN1,CPNE7,GPR150,NTN1,KCNK…	6.6625e-62
ChEA	RNF2-18974828-MESC-MOUSE	2.039e-53	-1.81	213.4	CYP24A1,PDGFB,CRABP1,SLC9A2,AQP5,SLC7A8,DLK1,MEGF11,GATA2,ATP2B3,PPP1R1B,HOXC4,CHRNA5,HTRA4,UNC5C,SCRT1,INA,PHOX2A,NMNAT2,WNT10A,KCND3,NCALD,HES7,FIBCD1,WNK2,GRHL2,NCAM1,ADAMTS7,ASCL1,CAMK4,SIX1,LBX2,ST8SIA1,EPHA10,TMCC3,ABCA3,SYPL2,RIMS4,SEMA5A,PPP1R3B,OVOL2,GPR27,OVOL1,LHX6,OLFM2,LPL,TESC,PTPN18,MAFB,SYT12,CPNE7,GPR150,MCAM,HOMER2,KCNK2,ABCG4,NTN1,GAS6,DLX3,KCNJ4,EBF4,SEMA6D,HOXB7,NTRK2,FJX1,CA…	3.24386e-51
ChEA	EZH2-18974828-MESC-MOUSE	2.039e-53	-1.798	212	CYP24A1,PDGFB,CRABP1,SLC9A2,AQP5,SLC7A8,DLK1,MEGF11,GATA2,ATP2B3,PPP1R1B,HOXC4,CHRNA5,HTRA4,UNC5C,SCRT1,INA,PHOX2A,NMNAT2,WNT10A,KCND3,NCALD,HES7,FIBCD1,WNK2,GRHL2,NCAM1,ADAMTS7,ASCL1,CAMK4,SIX1,LBX2,ST8SIA1,EPHA10,TMCC3,ABCA3,SYPL2,RIMS4,SEMA5A,PPP1R3B,OVOL2,GPR27,OVOL1,LHX6,OLFM2,LPL,TESC,PTPN18,MAFB,SYT12,CPNE7,GPR150,MCAM,HOMER2,KCNK2,ABCG4,NTN1,GAS6,DLX3,KCNJ4,EBF4,SEMA6D,HOXB7,NTRK2,FJX1,CA…	3.24386e-51
ChEA	SUZ12-18974828-MESC-MOUSE	9.08e-60	-1.507	199.4	GNA14,CYP24A1,KCNC1,SEPT3,PDGFB,SNCB,CRABP1,SLC6A2,SLC9A2,AQP5,SLC7A8,DLK1,MEGF11,ATP2B2,GATA2,ATP2B3,DYSF,PPP1R1B,HOXC4,CHRNA5,HTRA4,UNC5C,INA,PHOX2A,SATB1,WNT10A,TMEFF2,NMNAT2,KCND3,LAD1,NCALD,SCUBE1,HES7,WNK2,FIBCD1,GRHL2,NCAM1,ADAMTS7,ASCL1,KCNT1,CAMK4,SIX1,LBX2,DBNDD1,PRLHR,ADORA2A,ADCYAP1R1,MMD,TMCC3,SYPL2,SEMA5A,ACE,PPP1R3B,OVOL2,PVRL1,GPR27,P2RY2,OVOL1,LHX6,OLFM2,LPL,ABCB9,TESC,EPAS1,MAFB…	1.76556e-57
ChEA	NR3C1-23031785-PC12-MOUSE	6.471e-42	-2.015	185	SYT1,KCNC1,TSPAN1,LZTS1,SCN3B,SLC6A2,RNF217,MCF2L,ST6GALNAC3,PLCB4,HOXC4,CHST11,RAPGEF5,GUCY1A3,CHRNA7,UNC5C,PPP1R14C,NRG2,SH3GL3,NMNAT2,FILIP1,SCUBE1,FA2H,SDK2,RIMBP2,ARHGAP28,RPH3AL,ALK,DAPK2,TRPM2,CHST1,MAN2A1,ASCL1,FAM167A,KCNH6,NGFR,CHGB,KIF26B,PPFIA2,PRLHR,RAB3C,TH,MMD,PAH,DCN,DISP2,MREG,PEX5L,GCH1,EPHB2,SEMA5A,PRR5,HAND1,SNRK,SBK1,PTK2B,TNR,KRT8,PIK3R5,B3GNT2,SNAP25,OLFM1,SPP2,SCG2,PHYHIPL…	5.96013e-40
ENCODE_TF_ChIP-seq_2015	REST_HCT116_hg19	3.273e-46	-1.812	178.9	KCNC1,SCN3B,SYT5,OGDHL,L1CAM,GDAP1L1,LGR5,RTN2,RELL2,FAM57B,SYP,SEZ6L2,DIRAS1,TRIM9,RESP18,TIGD3,CNTNAP2,SCRT1,TUBB3,INA,GJD2,SCRT2,NMNAT2,SVOP,STMN3,STMN2,BARHL1,PTPRN2,SCN2A,PTPRR,BSN,CACNG2,SPIRE2,SEZ6L,ALK,PTPRN,RPH3A,LHFPL5,PSD,KCNH6,CNTN2,NRSN1,SEZ6,CHGB,KCNH4,PPFIA3,PRLHR,RAB3C,CPLX1,GDAP1,CABP1,BEX1,BEX2,EPHA10,ATP6V1B2,DISP2,CCDC64,TNR,SCG3,ACTL6B,SNAP25,HCN3,OLFM1,HHATL,SCG2,PHYHIPL,HCN…	4.09125e-44
ENCODE_TF_ChIP-seq_2015	REST_U-87 MG_hg19	1.789e-45	-1.806	176	KCNC1,SYT4,SCN3B,SYT5,OGDHL,L1CAM,GDAP1L1,TMEM151B,RTN2,RELL2,FAM57B,SYP,SEZ6L2,DIRAS1,TRIM9,RESP18,TIGD3,CNTNAP2,SCRT1,INA,GJD2,SCRT2,NMNAT2,SVOP,STMN3,STMN2,BARHL1,PTPRN2,SCN2A,PTPRR,BSN,CACNG2,SPIRE2,SEZ6L,ALK,PTPRN,RPH3A,SLC26A4,LHFPL5,PSD,KCNH6,CNTN2,NRSN1,SEZ6,CHGB,GALNT9,KCNH4,PPFIA3,PRLHR,RAB3C,CPLX1,GDAP1,CABP1,BEX1,EPHA10,ATP6V1B2,DISP2,PEX5L,CCDC64,TNR,SCG3,ACTL6B,IQSEC3,SNAP25,HCN3,HH…	1.95672e-43
ENCODE_TF_ChIP-seq_2015	REST_Panc1_hg19	2.983e-44	-1.813	172.1	KCNC1,SYT4,SYT5,SCN3B,L1CAM,GDAP1L1,TMEM151B,RELL2,SYP,SEZ6L2,DIRAS1,TIGD3,SCRT1,INA,SCRT2,GJD2,NMNAT2,STMN3,STMN2,PTPRN2,BARHL1,SCN2A,PTPRR,BSN,SPIRE2,RPH3A,PTPRN,LHFPL5,NRSN1,LBX2,CHGB,PRLHR,BEX1,BEX2,EPHA10,ATP6V1B2,MYT1,PEX5L,IQSEC3,NOVA2,HCN3,OLFM1,PHYHIPL,CPNE9,HCN2,GRIN1,CELSR3,KCNK3,SARM1,GOLGA7B,HPCA,CHRNB2,BEGAIN,PCSK1N,CACNA1B,JPH3,PCDHA8,OGDHL,RTN2,FAM57B,RESP18,TRIM9,CNTNAP2,SVOP,EGR…	2.90014e-42
ChEA	JARID2-20064375-MESC-MOUSE	2.978e-45	-1.685	167.5	KCNC1,CYP24A1,CRABP1,SLC6A2,SLC9A2,DQX1,AQP5,DLK2,DLK1,MEGF11,GATA2,ATP2B3,PPP1R1B,S1PR5,HTRA4,UNC5C,SCRT1,TMEFF2,WNT10A,SATB1,KCND3,BARHL1,SLC22A23,FIBCD1,WNK2,ASCL1,CAMK4,FAM163A,ADCYAP1R1,TMCC3,OVOL2,GPR27,OVOL1,LHX4,OTUD7A,LHX6,IQSEC3,TESC,TRPC3,MAFB,SYT12,CPNE7,GPR150,HOMER2,NTN1,DLX3,KCNJ4,SARM1,HOXB7,NTRK2,FJX1,MAFA,CACNA1C,BMP7,NAT8L,NRP2,PCDHA6,PCDHA8,JPH3,HR,AMN,FEV,PCDH1,SLC35D3,CHST11…	3.06559e-43
ChEA	JARID2-20075857-MESC-MOUSE	2.444e-47	-1.568	163.2	CYP24A1,KCNC1,CRABP1,ALOXE3,SLC6A2,SLC9A2,AQP5,RNF217,DLK1,TMEM151B,GATA2,ELOVL3,S1PR5,HTRA4,SCRT1,PHOX2A,WNT10A,KCND3,LAD1,SLC22A23,HES7,FIBCD1,WNK2,ASCL1,SIX1,KIF26B,FAM163A,ARHGDIG,EPHA10,TMEM229B,SYPL2,PVRL1,GPR27,OVOL1,LHX4,LHX6,PLAT,TESC,EPAS1,MAFB,EEF1A2,SYT12,KCNK2,HOMER2,NTN1,DLX3,PLK5,KCNJ4,HOXB7,NTRK2,HOPX,FJX1,FAM43B,MAFA,ODF3B,BMP7,NAT8L,NRP2,NXPH3,ZAR1,PDIA2,HR,AMN,FEV,PCDH1,KISS1R,…	3.29e-45
ENCODE_TF_ChIP-seq_2015	REST_MCF-7_hg19	1.544e-41	-1.757	156.2	KCNC1,GABRB3,SYT4,SYT5,SCN3B,L1CAM,GDAP1L1,TMEM151B,RELL2,SYP,SEZ6L2,DIRAS1,TIGD3,SCRT1,INA,SCRT2,GJD2,NMNAT2,STMN3,STMN2,MADD,PTPRN2,BARHL1,SCN2A,PTPRR,BSN,SPIRE2,RPH3A,PTPRN,KIAA1467,LHFPL5,NRSN1,CHGB,PRLHR,BEX1,BEX2,EPHA10,ATP6V1B2,BDKRB2,MYT1,PEX5L,LAMB3,HCN3,OLFM1,PHYHIPL,CPNE9,HCN2,GRIN1,CELSR3,KCNK3,SARM1,PENK,GOLGA7B,HPCA,CHRNB2,CACNA1B,OGDHL,RTN2,FAM57B,RESP18,TRIM9,CNTNAP2,TUBB3,SVOP,EG…	1.351e-39
ENCODE_TF_ChIP-seq_2015	REST_ECC-1_hg19	4.543e-39	-1.729	144.1	KCNC1,SYT4,GABRB3,SYT5,SCN3B,L1CAM,GDAP1L1,TMEM151B,RELL2,SYP,SEZ6L2,DIRAS1,TIGD3,SCRT1,INA,GJD2,SCRT2,NMNAT2,STMN3,STMN2,MADD,PTPRN2,BARHL1,SCN2A,GPR135,PTPRR,BSN,SPIRE2,PTPRN,RPH3A,KIAA1467,LHFPL5,NRSN1,CHGB,IGSF9,LBX2,PRLHR,BEX1,BEX2,EPHA10,ATP6V1B2,BDKRB2,MYT1,PEX5L,LAMB3,HCN3,OLFM1,PHYHIPL,HCN2,CPNE9,EPAS1,PTPN18,GRIN1,CELSR3,KCNK3,SARM1,PENK,GOLGA7B,HPCA,SYT13,CHRNB2,BEGAIN,PCSK1N,CACNA1B,C…	3.78583e-37
ChEA	EZH2-23942234-MYOBLASTS AND MYOTUBES-MOUSE	4.487e-38	-1.69	140.3	TM7SF2,SLC45A3,CYP24A1,PDGFB,CRABP1,GPRIN2,TMEM151B,LGR5,FEV,PAK6,ATCAY,RTBDN,DIRAS1,UNC5A,PPP1R1B,SLC35D3,SOX18,SCRT1,NRG2,AGAP2,ALX3,JAKMIP1,GNG7,INA,SCRT2,SVOP,NRXN2,EGR4,RPH3AL,CACNG2,WNK2,FIBCD1,LRRC10B,ASCL1,PSD,CAMK4,SGSM3,KCNH6,NCAN,KCNH3,SEZ6,CHGB,GALNT9,FAM163A,RAB3A,HS3ST6,PRLHR,YPEL4,ECEL1,DISP2,GCGR,ESPN,PGBD5,NPAS1,B3GNT8,OVOL2,OVOL1,LHX4,CAMK2B,DNMT3B,SNAP25,TLX2,HCN2,TESC,A4GALT,T…	3.5692e-36
ENCODE_TF_ChIP-seq_2015	REST_H1-hESC_hg19	7.099e-37	-1.662	130.4	KCNC1,SYT4,GABRB3,CADM1,SYT5,SCN3B,L1CAM,GDAP1L1,TMEM151B,RELL2,IL11,SYP,SEZ6L2,DIRAS1,TIGD3,SCRT1,INA,GJD2,SCRT2,NMNAT2,SLC12A8,STMN3,STMN2,MADD,SCUBE1,PTPRN2,BARHL1,SCN2A,GPR135,PTPRR,BSN,FIBCD1,SPIRE2,PTPRN,RPH3A,KIAA1467,ASCL1,LHFPL5,NRSN1,CHGB,LBX2,PRLHR,BEX1,BEX2,EPHA10,BDKRB2,ATP6V1B2,MYT1,PEX5L,ADAP1,ACE,LAMB3,IQSEC3,HCN3,OLFM1,PHYHIPL,HCN2,CPNE9,EPAS1,PTPN18,GRIN1,CELSR3,NTN1,KCNK3,P2RX6…	5.40141e-35
ChEA	SUZ12-16625203-MESC-mouse	7.002e-30	-1.923	124.1	PCDHA6,NRP2,CYP24A1,ZAR1,CRABP1,SLC6A2,HR,SLC7A8,DLK1,LGR5,FEV,PCDH1,STAC2,TRIM9,HOXC4,MAPT,CHST11,SOX18,UNC5C,PPP1R14C,MYC,ALX3,WNT10A,TMEFF2,NMNAT2,MPP2,EGR4,PCDHB3,SCUBE1,MPP3,BARHL1,SDK2,HES7,SEZ6L,ALK,CDS1,ASCL1,SIX1,SEZ6,CHGB,RASD1,GALNT3,PPFIA2,RTN4RL1,ADCYAP1R1,BDKRB2,GCGR,ESPN,NPAS1,STK32C,HAND1,COL27A1,OVOL1,LHX6,ETNK2,TLX2,LPL,GNAO1,EPAS1,TBX3,MAFB,EEF1A2,TBX4,FBN1,CPNE7,RTN4R,GPR150,R…	3.82922e-28
ChEA	SUZ12-18555785-MESC-mouse	1.848e-31	-1.743	118.6	NRP2,JPH4,CYP24A1,JPH3,SNCB,CRABP1,SLC9A2,AQP5,HR,SLC7A8,DLK1,LGR5,ATP2B3,TMEM108,PPP1R1B,SLC35D3,SOX18,UNC5C,PPP1R14C,ALX3,PHOX2A,SATB1,WNT10A,NMNAT2,KCND3,GPR139,NRXN2,FA2H,PDE10A,WNK2,FIBCD1,SLIT1,GRHL2,SLC26A4,ADAMTS7,ASCL1,CAMK4,SIX1,SEZ6,HS3ST6,RTN4RL1,ECEL1,SPOCK2,ADORA2A,ADCYAP1R1,CRLF1,TMCC3,SEMA5A,HAND1,OVOL2,GPR27,OVOL1,CAMK2B,IQSEC3,TLX2,TESC,GNAO1,EPAS1,PTPN18,MAFB,SYT12,FBN1,CPNE7,R…	1.155e-29
ENCODE_TF_ChIP-seq_2015	REST_HepG2_hg19	4.498e-30	-1.718	108.1	GNPTG,KCNC1,GABRB3,SYT4,SYT5,SCN3B,L1CAM,GDAP1L1,TMEM151B,RELL2,SYP,SEZ6L2,DIRAS1,TIGD3,SCRT1,INA,SCRT2,GJD2,NMNAT2,STMN3,STMN2,MADD,PTPRN2,BARHL1,SCN2A,PTPRR,BSN,SPIRE2,RPH3A,PTPRN,LHFPL5,NRSN1,LBX2,CHGB,PRLHR,BEX1,EPHA10,ATP6V1B2,PEX5L,IQSEC3,HCN3,PHYHIPL,CPNE9,HCN2,GRIN1,CELSR3,KCNK3,SARM1,PENK,GOLGA7B,HPCA,CHRNB2,BEGAIN,PCSK1N,CACNA1B,PCDHA8,CLDN4,OGDHL,LGR5,RTN2,FAM57B,SLC1A5,FOS,RESP18,TRIM…	2.53919e-28
ChEA	SMAD4-21741376-HESC-HUMAN	3.122e-29	-1.557	98.21	CYP24A1,GABRB3,CADM1,SLC6A2,EHHADH,FAM110B,ARNT2,JAG2,PDLIM1,RSPH1,ROBO1,SLC2A3,UNC5C,TMEFF2,NMNAT2,SLC12A8,MADD,CA12,FA2H,BARHL1,SCUBE1,SLC22A23,SIPA1L2,PNPLA1,KIAA1467,FRY,NCAM1,SLC37A1,FAM163A,KIF26B,C15ORF27,HSD17B14,SLC2A14,ST8SIA1,BEX1,ATP6V1B2,MYT1,TMCC3,RAB40A,EPHB2,SEMA5A,PPP1R3C,PPP1R3B,OVOL2,RNF165,B4GALT4,OLFM1,LPL,GLT1D1,TESC,MCAM,SHANK2,HOMER2,NTN1,ABCG1,RAB33A,CACNA2D4,SEMA6D,GOLGA…	1.65561e-27
ENCODE_TF_ChIP-seq_2015	REST_GM12878_hg19	7.496e-27	-1.725	96	KCNC1,SYT4,GABRB3,SYT5,SCN3B,L1CAM,GDAP1L1,TMEM151B,RELL2,SYP,SEZ6L2,DIRAS1,TIGD3,SCRT1,INA,SCRT2,GJD2,NMNAT2,STMN3,STMN2,MADD,PTPRN2,BARHL1,SCN2A,GPR135,PTPRR,BSN,SPIRE2,RPH3A,PTPRN,LHFPL5,NRSN1,CHGB,PRLHR,BEX1,EPHA10,ATP6V1B2,PEX5L,LAMB3,IQSEC3,HCN3,PHYHIPL,CPNE9,HCN2,EPAS1,GRIN1,CELSR3,KCNK3,SARM1,PENK,GOLGA7B,HPCA,CHRNB2,CACNA1B,OGDHL,LGR5,RTN2,FAM57B,SLC1A5,RESP18,TRIM9,CNTNAP2,SVOP,EGR4,SEZ…	3.54541e-25
ChEA	ZFP281-18757296-E14-MOUSE	6.48e-28	-1.521	91.41	PPP2R5B,SYT3,LRRC4B,GDAP1L1,DLK1,GATA2,SEZ6L2,SLC2A3,PPP1R1B,SCRT1,WNT10A,NMNAT2,ARC,STMN3,STMN2,FA2H,PNCK,DLL3,HES7,GRHL2,RBPMS,REM2,HSD11B2,SMARCA1,IGSF9,ARHGDIG,CACNB1,EPHA10,SYPL2,SLC29A1,FOXH1,PPP1R3B,OVOL2,SBK1,SLC29A4,LRFN1,GNMT,NOVA2,DNMT3B,GPD1,CPNE9,TESC,CPNE5,EEF1A2,MCAM,NTN1,SYNGR3,ULK1,PKP3,HPCA,FJX1,CACNA1H,MAFA,BMP7,GRB7,PLCXD1,SLC45A3,NXPH3,JPH4,JPH3,NXPH4,CLDN4,CLSTN3,HR,BCAM,RAS…	3.2445e-26
ENCODE_TF_ChIP-seq_2015	REST_HeLa-S3_hg19	2.269e-25	-1.703	89.17	KCNC1,SYT4,SYT5,SCN3B,L1CAM,GDAP1L1,RELL2,SYP,SEZ6L2,TIGD3,SCRT1,INA,GJD2,SCRT2,NMNAT2,STMN3,STMN2,MADD,PTPRN2,BARHL1,SCN2A,PTPRR,BSN,SPIRE2,RPH3A,PTPRN,KIAA1467,LHFPL5,NRSN1,CHGB,PRLHR,BEX1,BEX2,EPHA10,ATP6V1B2,BDKRB2,LAMB3,IQSEC3,HCN3,OLFM1,PHYHIPL,HCN2,CPNE9,PTPN18,EPAS1,GRIN1,CELSR3,KCNK3,ABCG1,SARM1,PENK,GOLGA7B,HPCA,SYT13,CHRNB2,BEGAIN,CACNA1B,CLDN4,OGDHL,RTN2,FAM57B,SLC1A5,RESP18,TRIM9,CNT…	9.92687e-24
ChEA	EED-16625203-MESC-mouse	9.269e-21	-1.939	85.4	NRP2,GNA14,ZAR1,CYP24A1,CRABP1,SNCB,SLC16A12,DLK1,FEV,PCDH1,HOXC4,CHST11,SOX18,UNC5C,PPP1R14C,MYC,ALX3,TMEFF2,NMNAT2,EGR4,SCUBE1,BARHL1,SDK2,HES7,SEZ6L,ASCL1,SIX1,RASD1,SEZ6,PPFIA2,RTN4RL1,ADCYAP1R1,GCGR,HAND1,COL27A1,OVOL1,LHX6,LPL,GNAO1,EPAS1,MAFB,EEF1A2,FBN1,CPNE7,TBX4,GPR150,RGS17,NTN1,DLX3,GRIA2,SEMA6D,EBF4,HOXB7,NTRK2,MAFA,BMP7,GFRA2	3.06052e-19
ENCODE_TF_ChIP-seq_2015	EZH2_astrocyte_hg19	7.167e-24	-1.656	81.15	SYT1,SYT4,SYT5,SCN3B,AQP5,CCDC148,PRRT4,MKRN3,GNG8,SYP,ATP2B2,PPP1R1B,CHRNA5,UNC5C,SCRT1,MATK,TMEFF2,LRRC3,SLC12A8,ARC,GPR139,SCUBE1,NOXA1,PDXP,DLL3,ACTN2,HES7,PSD2,WNK2,ASCL1,CAMK4,SIX1,STC1,CHGB,PRLHR,SLC2A14,BEX2,PEX5L,KCNA7,PRR5,EPHB6,OVOL2,RNF165,GPR27,C4ORF19,OVOL1,GNMT,HCN3,HAP1,REEP6,HCN2,TESC,ACER2,SPTBN4,GRIN1,CPNE7,CELSR3,RAB33A,KCNJ4,PLK5,SARM1,PENK,GOLGA7B,P2RX2,HPCA,CHRNB4,SYT13,CAC…	2.85051e-22
ChEA	DNAJC2-21179169-NT2-HUMAN	2.827e-23	-1.592	79.11	TM7SF2,LYPD3,NXPH4,CLSTN3,PIP5K1B,KCNJ12,KCNJ11,GATA2,FOS,PCDH1,ATP2B3,PPP1R1B,MAPT,CNTNAP2,SOX18,MYC,INA,WNT10A,NRXN2,EGR4,CACNG7,PTPRN2,BSN,GRHL2,NCAN,SMARCA1,LCP1,PPFIA3,YPEL4,CRLF1,TRIB3,CCL7,TMCC2,DAGLA,ACE,RNF165,P2RY2,LHX4,LHX6,SNAP25,OLFM2,PHYHIPL,HCN2,TBX3,MAFB,EEF1A2,ATP1A3,ROGDI,CELSR3,SLCO2B1,KCNK2,NTN1,GAS6,RAB40AL,KCNJ4,PKP3,NTRK2,NPHS1,PHF21B,FJX1,TNK1,MAFA,BEGAIN	1.05261e-21
ENCODE_TF_ChIP-seq_2015	EZH2_skeletal muscle myoblast_hg19	1.311e-21	-1.646	72.21	GNA14,SEPT3,ALOXE3,GPR123,SYT3,DLK1,MEGF11,TMEM151B,GATA2,ATP2B2,ATCAY,PPP1R1B,S1PR5,SCRT1,MATK,INA,SCRT2,TMEM150C,TMEFF2,KCND3,EFNB3,NCALD,MADD,CA12,FA2H,CA11,DLL3,PSD2,TMEM130,GRHL2,IL11RA,KIF26B,ARHGDIG,ADCYAP1R1,EPHA10,UBE2QL1,KCNA7,PEX5L,SYPL2,PRR5,ACE,SBK1,OVOL2,RNF165,OVOL1,LHX6,NOVA2,HAP1,SPTBN4,SYT12,CELSR3,KCNK2,ABCG4,SYNGR3,DLX3,KCNJ4,PLK5,RGS4,P2RX2,HOPX,CACNA1H,TNK1,BEGAIN,CACNA1C,BM…	4.49853e-20
ChEA	TP53-20018659-R1E-MOUSE	1.689e-20	-1.531	66.52	CYP24A1,CLDN4,SCN3B,SLC45A1,PDLIM1,DLK1,FEV,GATA2,FOS,PCDH1,SLC35D3,SOX18,ALX3,INA,SATB1,SLC12A8,SVOP,ARHGAP28,RPH3AL,PDE10A,HES7,PSD2,SEZ6L,GRHL2,ASCL1,SIX1,SUSD4,HS3ST6,ECEL1,RTN4RL1,MGMT,CRLF1,MREG,SEC14L3,CPZ,ESPN,PPP1R3C,DAGLA,P2RY6,OVOL2,SBK1,HAND1,P2RY2,OVOL1,LHX6,TLX2,OLFM1,MAFB,FBN1,TBX4,EPHX1,NTNG2,SPSB4,ISL1,NTN1,DLX3,RPRML,KCNJ4,DUSP4,DUSP2,KREMEN2,ULK1,NTRK2,CACNA1H,MAFA,GFRA2	5.47361e-19
ENCODE_TF_ChIP-seq_2015	RCOR1_IMR-90_hg19	2.91e-17	-1.655	56.16	KCNC1,L1CAM,PRRT4,SYP,SEZ6L2,DIRAS1,SCRT1,INA,GJD2,SCRT2,TMEFF2,STMN3,FA2H,PTPRN2,BARHL1,SLC22A23,CA11,STMN4,BSN,FIBCD1,SPIRE2,PTPRN,KIAA1467,FRY,LHFPL5,TMEM184A,CHGB,LBX2,PRLHR,ADORA2A,HSD17B14,MMD,TTC9,EPHA10,ATP6V1B2,TMEM229B,ABCA3,PEX5L,PVRL1,IQSEC3,PLAT,PHYHIPL,CPNE9,TP53I11,ABCB9,PTPN18,GRIN1,CCDC153,CELSR3,MYPOP,GAS6,SARM1,ULK1,ARMC7,HPCA,CHRNB2,MAFA,RGS9,CEND1,PC,PLCXD1,TM7SF2,NXPH3,OGDHL…	7.60075e-16
ChEA	DROSHA-22980978-HELA-HUMAN	5.425e-16	-1.59	53.11	SLC22A12,MLPH,CABP1,EPHA10,BCAM,PLVAP,SEC14L3,PEX5L,RIMS4,MCF2L,EPHB2,ATCAY,RTBDN,DYSF,TMEM108,UNC5A,CNTNAP2,MGLL,OTUD7A,SHC2,GNG7,JAKMIP1,CPNE9,EEF1A2,SPTBN4,XKR7,PSD2,CACNG2,ALK,TP73,ABCG1,GAS6,FRY,NPHS1,SERPINB1,PDE9A,SUSD4	1.33715e-14
ENCODE_TF_ChIP-seq_2015	EZH2_keratinocyte_hg19	8.601e-16	-1.665	51	GNA14,SYT5,FAM110B,SLC9A2,SLC7A8,PRRT4,GDAP1L1,SEZ6L2,DIRAS1,PPP1R1B,UNC5C,CHRNA3,MATK,SH3GL3,WNT10A,TMEFF2,NMNAT2,KCND3,GPR139,SCUBE1,PTPRN2,PNCK,CA11,STMN4,PTPRR,HES7,ACTN2,WNK2,RPH3A,GRHL2,FRY,CAMK4,CHGB,SLC2A14,ST8SIA1,BEX1,MMD,TTC9,ATP6V1B2,SYPL2,TMCC2,PPP1R3C,P2RY6,ACE,PPP1R3B,GPR27,IVD,GNMT,IQSEC3,LRFN3,HAP1,GPD1,GLT1D1,CPNE5,EEF1A2,SPTBN4,CPNE7,CELSR3,SLCO2B1,NTN1,RAB33A,PLK5,SARM1,CHRNB4…	2.03402e-14
ENCODE_TF_ChIP-seq_2015	SUZ12_NT2-D1_hg19	1.164e-14	-1.754	49.28	CYP24A1,MLPH,AQP5,LGR5,FEV,GATA2,KISS1R,STAC2,ROBO1,MAPT,HOXC4,MGLL,DPP6,SCRT1,ALX3,GJD2,EGR4,BARHL1,PDE10A,ASCL1,SIX1,NGFR,SH3GL2,FAM163A,HS3ST6,ECEL1,SPOCK2,CRLF1,ST8SIA1,GCGR,SHISA7,OVOL2,HAND1,LHX4,LHX6,CAMK2B,LPL,EPAS1,TBX3,MAFB,SYT12,GRIN1,TBX4,NTNG2,TP73,DLX3,DUSP4,HOXB7,NTRK2,BEGAIN,MAFA,CACNA1D,SMPD3	2.68026e-13
ENCODE_TF_ChIP-seq_2015	SUZ12_K562_hg19	6.572e-14	-1.551	40.98	GNA14,CYP24A1,SEPT3,ARNT2,DLK2,SYT7,PRRT4,MEGF11,TMEM151B,IL11,ATP2B2,UNC5A,S1PR5,CHRNA7,UNC5C,CHRNA3,MATK,SH3GL3,TMEM150C,NMNAT2,TMEFF2,KCND3,LAD1,NCALD,PIK3CD,FRY,ASCL1,CAMK4,LBX2,FAM163A,KIF26B,TDRD5,TTC9,BEX2,MYT1,SYPL2,TMCC2,ACE,OVOL2,C4ORF19,LHX6,LRFN3,HAP1,TRPC3,GRIN1,ANKH,HOMER2,KCNK3,PLK5,EBF4,CHRNB4,FAM43B,BEGAIN,CACNA1D,NRP2,NUAK2,ELF3,CYP2S1,OGDHL,SULT2B1,RTN2,FEV,MAPT,DPP6,NRG2,ANO6,…	1.45582e-12
ENCODE_TF_ChIP-seq_2015	RAD21_SK-N-SH_hg19	6.624e-12	-1.609	35.19	KIFC2,GNA14,KCNC1,SYT4,CADM1,ALOXE3,SCN3B,FAM110B,CCDC148,DLK2,MEGF11,SYP,UNC5A,CHRNA7,STAG2,RAB27A,LRRC3,STMN3,NCALD,BEND5,NOXA1,SCN2A,CA11,DLL3,FRY,NCAM1,RBPMS,KCNT1,CAMK4,SIX1,TMEM184A,IGSF9,KIF26B,C15ORF27,HSD17B14,C3ORF18,ST8SIA1,EPHA10,BDKRB2,ABCA3,PEX5L,ADAP1,PRR5,EPHB6,PPP1R3B,PVRL1,C4ORF19,FAM162A,HCN3,DNMT3B,B4GALT4,PLAT,TP53I11,EPAS1,PTPN18,MAFB,ACER2,SYT12,CCDC153,EPHX1,ANKH,PENK,NTRK…	1.23319e-10
ENCODE_TF_ChIP-seq_2015	EZH2_myotube_hg19	1.871e-11	-1.633	34.21	KCNC1,CADM1,ALOXE3,SYT4,SLC9A2,LRRC4B,SLC7A8,AQP5,GDAP1L1,S1PR5,CHRNA5,CHRNA7,SCRT1,SCRT2,WNT10A,ARC,SLC12A8,GPR139,EFNB3,SLC22A25,CA12,SCUBE1,CA11,PTPRN,ASCL1,HSD11B2,IGSF9,CHGB,PRLHR,SLC2A14,MMD,PEX5L,ACSBG1,IVD,C4ORF19,GNMT,HAP1,PHYHIPL,TESC,CPNE5,CPNE7,RAB33A,KCNJ4,PENK,P2RX2,NTRK2,TNK1,CACNA1C,GRB7,PLCXD1,CACNA1B,ZAR1,CYP2S1,PIP5K1B,SULT2B1,LSR,LGR5,MCF2L,ST6GALNAC3,DMKN,SLC35D3,GUCY1A3,DPP6…	3.30732e-10
ENCODE_TF_ChIP-seq_2015	POLR2A_cerebellum_mm9	1.871e-11	-1.6	33.52	KIFC2,PDGFB,ALOXE3,GPR123,ARNT2,LRTM2,FAM20C,FAM110B,DQX1,JAG2,ATP2B2,RTBDN,PPP1R1B,UNC5A,S1PR5,CHRNA7,UNC5C,S100A1,MATK,SCRT2,GJD2,KCND3,STMN2,NCALD,BARHL1,PNCK,STMN4,ACTN2,PSD2,SPIRE2,RBPMS,KCNT1,NRSN1,SMARCA1,TTC9,BEX2,RAB40B,ADAP1,SEMA5A,FOXH1,DAGLA,EPHB6,SLC29A4,B3GNT4,LRFN1,B3GNT2,IQSEC3,DNMT3B,REEP6,CPNE9,GLT1D1,EPAS1,MAFB,ACER2,SYT12,EPHX1,CELSR3,HOMER2,ABCG4,RAB33A,EBF4,FJX1,FAM43B,NXPH3…	3.30732e-10
ENCODE_TF_ChIP-seq_2015	REST_HL-60_hg19	2.084e-09	-1.825	29.97	SVOP,PRLHR,EGR4,PTPRN2,OGDHL,BSN,ATP6V1B2,LGR5,KCNK3,SYP,CCDC64,GRIA2,HPCA,KCNH6,CHRNB2,MAPK8IP1,SCRT1,GALNT9,SMPD3	3.03917e-08
ENCODE_TF_ChIP-seq_2015	EZH2_fibroblast of dermis_hg19	1.806e-10	-1.598	29.93	KCNC1,GABRB3,SCN3B,ARNT2,SYT3,JAG2,DLK2,GDAP1L1,SYP,SEZ6L2,TMEM147,DIRAS1,S1PR5,CHRNA7,CHRNA3,INA,TMEFF2,SLC12A8,GPR139,LAD1,DLL3,FRY,REM2,CHGB,KIF26B,ARHGDIG,PRLHR,SLC2A14,ADCYAP1R1,TMEM229B,KCNA7,PEX5L,RIMS4,DAGLA,PPP1R3C,PPP1R3B,C4ORF19,ABCB9,TESC,SPTBN4,HOXB7,P2RX2,KCTD15,TNK1,NAT8L,PLCXD1,NRP2,KCNJ18,SLC5A5,CLSTN3,MLPH,SLC16A12,NAP1L3,MCF2L,PCDHGA1,FRMD5,PCDH1,TRIM9,FITM2,CHST11,GUCY1A3,FAM1…	3.01e-09
ENCODE_TF_ChIP-seq_2015	CBX2_K562_hg19	7.761e-10	-1.702	29.55	GNA14,CRABP1,SNCB,SLC9A2,DLK2,MKRN3,ATCAY,GNG7,MATK,TMEM150C,TMEFF2,LRRC3,NCALD,FA2H,PTPRN2,BARHL1,PIK3CD,WNK2,CDO1,PTPRN,FRY,ADAMTS7,RBPMS,LHFPL5,SLC37A1,HSD11B2,SMARCA1,IGSF9,CHGB,IL22RA1,MMD,BEX2,MYT1,TMEM229B,SYPL2,ADAP1,EPHB2,PVRL1,GPR27,LHX6,HAP1,GLT1D1,TESC,TRPC3,GRIN1,ABCG1,SARM1,EBF4,HOPX,RGS9,BEGAIN,BCO2,NXPH4,NUAK2,MCF2L,FOS,BOK,SLC35D3,MAPT,CHST11,CNTNAP2,PPP1R14C,ALX3,FMNL2,ARHGEF3,F…	1.22358e-08
ENCODE_TF_ChIP-seq_2015	SMC3_SK-N-SH_hg19	7.761e-10	-1.627	28.26	KIFC2,CADM1,DLK2,MEGF11,CHRNA7,STAG2,RAB27A,LRRC3,NCALD,NOXA1,SCN2A,CA11,DLL3,KCNT1,TMEM184A,KIF26B,PRLHR,HSD17B14,C3ORF18,ST8SIA1,ABCA3,ADAP1,SEMA5A,EPHB6,ACE,DAGLA,PPP1R3B,PVRL1,SLC29A4,C4ORF19,HCN3,B4GALT4,HCN2,TP53I11,PTPN18,MAFB,SPTBN4,CCDC153,PENK,RGS4,NTRK2,KCTD15,RGS9,MAFA,BCO2,NXPH3,TM7SF2,SLC5A5,PCDHA8,ELF3,ATL1,SUSD2,BCAM,KCNJ11,PAK6,KISS1R,PCDH1,SEMA3G,FITM2,CHST11,SMAGP,MYC,C11ORF86,…	1.22358e-08
ENCODE_TF_ChIP-seq_2015	SUZ12_H1-hESC_hg19	6.337e-09	-1.552	23.83	CYP24A1,SYT1,SLC9A2,GDAP1L1,PRRT4,GATA2,TMEM147,PPP1R1B,HOXC4,SLC25A29,HTRA4,GNG3,SCRT1,RNF34,PHOX2A,NMNAT2,TMEFF2,WNT10A,KCND3,STMN3,EFNB3,MADD,BARHL1,DLL3,WNK2,SPIRE2,FRY,ASCL1,RBPMS,CAMK4,SGSM3,SIX1,CHGB,LBX2,FAM163A,KIF26B,ARHGDIG,BEX1,UBE2QL1,TMCC3,EPHB6,LHX4,FAM162A,LHX6,PHYHIPL,GLT1D1,TESC,EPAS1,PTPN18,MAFB,EEF1A2,SPTBN4,GRIN1,CPNE7,CCDC153,GPR150,NTN1,RAB33A,DLX3,PLK5,SARM1,EBF4,HOXB7,NTR…	8.8718e-08
ENCODE_TF_ChIP-seq_2015	CBX8_K562_hg19	2.454e-08	-1.654	23.22	SLC45A3,GNA14,NXPH4,SNCB,NUAK2,ATL1,SLC9A2,PIP5K1B,PRRT4,TMEM151B,MKRN3,MCF2L,TMEM108,MAPT,CHRNA5,RGN,PPP1R14C,ALX3,MATK,GNG7,ARHGEF3,FMNL2,TMEFF2,TMEM150C,NCALD,MPP2,PTPRN2,FA2H,PIK3CD,WNK2,DNAI2,CDS1,FRY,SLC26A4,NCAM1,SLC26A3,LHFPL5,FAM167A,RBPMS,SLC37A1,HSD11B2,PDE9A,SMARCA1,KIF26B,IL22RA1,C15ORF27,CABP1,CYP4F22,EPB41L4A,BEX2,UBE2QL1,DCN,TMEM229B,MYT1,SYPL2,ACSBG1,TMCC2,GLS2,CCDC64,STK32C,P2RY…	3.21922e-07
ENCODE_TF_ChIP-seq_2015	REST_PFSK-1_hg19	1.682e-07	-1.549	18.83	GNPTG,KCNC1,SYT4,GABRB3,CADM1,SYT5,SCN3B,L1CAM,GDAP1L1,TMEM151B,RELL2,SYP,SEZ6L2,DIRAS1,TIGD3,SCRT1,INA,SCRT2,GJD2,NMNAT2,STMN3,STMN2,MADD,PTPRN2,BARHL1,SCN2A,BSN,SPIRE2,RPH3A,PTPRN,LHFPL5,NRSN1,CHGB,PRLHR,BEX1,EPHA10,ATP6V1B2,PEX5L,IQSEC3,HCN3,PHYHIPL,CPNE9,HCN2,GRIN1,EPHX1,CELSR3,KCNK3,SARM1,PENK,GOLGA7B,ARMC7,HPCA,CHRNB2,CACNA1B,OGDHL,LGR5,RTN2,FAM57B,SLC1A5,RESP18,TRIM9,CNTNAP2,TUBB3,SVOP,EGR…	2.0441e-06
ENCODE_TF_ChIP-seq_2015	ZBTB7A_ECC-1_hg19	2.269e-07	-1.55	18.44	KIFC2,SLC45A3,NXPH4,OGDHL,HR,RASSF7,KCNJ12,SLC1A5,TMEM147,STAC2,DYSF,TMEM108,PPP1R1B,CHST11,SMAGP,DLG4,C11ORF80,TIGD3,MYC,RAB27A,SH3GL3,ARHGEF3,WNT10A,SLC12A8,EFNB3,LAD1,BEND5,SCUBE1,MPP3,NOXA1,FA2H,GPR135,SDK2,CA11,BSN,KIAA1467,ST6GALNAC2,PCGF1,KCNT1,KCNH6,PLLP,C1QL4,NGFR,SEZ6,GALNT9,LBX2,ROM1,DBNDD1,ARHGDIG,PPFIA3,WBSCR27,APC2,HSD17B14,ADCYAP1R1,FN3K,CABP1,DISP2,SYPL2,GCH1,TMCC2,SLC29A1,DAGLA,A…	2.70119e-06
ENCODE_TF_ChIP-seq_2015	SMC3_MEL cell line_mm9	1.066e-06	-1.664	17.27	TM7SF2,KIFC2,GNA14,TSPAN1,ELF3,SLC44A4,ATL1,DLK2,AMN,TMEM151B,LSR,KCNJ11,RTN2,GNG8,SEZ6L2,CHST11,SMAGP,FAM129C,GNG3,STAG2,RAB27A,LRRC3,NMNAT2,NRXN2,GPRASP2,FA2H,RPH3AL,ALK,DAPK2,DAPK1,MAN2A1,EYA2,PPM1J,DACT3,SLC37A1,PKLR,GIPR,ABAT,C1QL4,NGFR,RASD1,KCNH4,WBSCR27,PRLHR,RTN4RL1,HSD17B14,FUT7,CABP1,TRIB3,ATP6V1G2,LIX1,EHBP1L1,TMEM229B,KCNA7,TMCC2,B3GNT8,P2RY6,EPHB6,CCDC64B,PTK2B,TNR,PIK3R5,B3GNT2,GNM…	1.1587e-05
ENCODE_TF_ChIP-seq_2015	RAD21_MCF-7_hg19	1.575e-06	-1.567	15.77	KIFC2,GNA14,CADM1,CCDC148,DLK2,MEGF11,S100A1,STAG2,RAB27A,SH3GL3,LRRC3,KCND3,PTPRN2,NOXA1,SCN2A,CA11,DLL3,GRHL2,KCNT1,TMEM184A,IGSF9,KIF26B,C15ORF27,HSD17B14,C3ORF18,ST8SIA1,EPHA10,TMEM229B,KCNA7,ABCA3,ADAP1,TMCC2,SEMA5A,EPHB6,ACE,DAGLA,PPP1R3B,C4ORF19,P2RY2,B3GNT2,OLFM2,B4GALT4,TESC,MAFB,SYT12,CCDC153,DLX3,NTRK2,FJX1,KCTD15,RGS9,MAFA,TM7SF2,SLC5A5,PCDHA8,CLDN4,ELF3,ATL1,WWC1,SULT2B1,BCAM,LSR,FAM…	1.68064e-05
ENCODE_TF_ChIP-seq_2015	RAD21_HCT116_hg19	1.109e-05	-1.557	12.68	KIFC2,PCDHA8,SLC5A5,ELF3,ATL1,DLK2,FAM57B,PAK6,PCDH1,KISS1R,SEMA3G,FITM2,SMAGP,MYC,AGAP2,STAG2,C11ORF86,RAB27A,NRXN2,PCDHB3,SCN2A,CA11,HES7,FIBCD1,ALK,DAPK2,MAN2A1,RBPMS,KCNT1,PPM1J,DACT3,PLXDC1,TMEM184A,RASD1,KIF26B,RTN4RL1,HSD17B14,C3ORF18,EPB41L4A,ATP6V1G2,LIX1,SPOCK1,EPHA10,EPB41L4B,TMEM229B,KCNA7,CPZ,ADAP1,LINGO1,DAGLA,ACE,COL9A2,EPHB6,PPP1R3B,PVRL1,SLC29A4,C4ORF19,COL27A1,TNR,CD24,C19ORF26,…	0.000109522
ENCODE_TF_ChIP-seq_2015	CTCF_cerebellum_mm9	3.026e-05	-1.672	12.04	TM7SF2,NXPH3,TSPAN1,SNCB,ALOXE3,ELF3,CADM1,ATL1,JAG2,SYT7,TMEM151B,KCNJ11,RTN2,PCDHGA1,GNG8,ATCAY,ATP2B2,RTBDN,SEMA3G,MAPT,CHST11,DNAJC12,MGLL,CHRNA7,NRG2,STAG2,RAB27A,NRXN2,NCALD,MPP3,GPR135,SLC22A23,DLL3,PTPRR,TLE2,SEZ6L,DAPK2,DAPK1,PPM1J,SLC37A1,C1QL4,SEZ6,RASD1,KCNH4,PPFIA3,WBSCR27,PRLHR,ADORA2A,ST8SIA1,TRIB3,ATP6V1G2,LIX1,SPOCK1,UBE2QL1,TMEM229B,ABCA3,KCNA7,TMCC2,ADAP1,DAGLA,P2RY6,CCDC64B,PV…	0.000283182
ENCODE_TF_ChIP-seq_2015	CTCF_HCT116_hg19	2.017e-05	-1.547	11.72	KIFC2,ALOXE3,DLK2,STAG2,RAB27A,FA2H,NOXA1,SCN2A,CA11,HES7,FIBCD1,ADAMTS7,RBPMS,KCNT1,SLC37A1,TMEM184A,LBX2,IGSF9,KIF26B,DBNDD1,HSD17B14,PAH,ABCA3,DAGLA,ACE,PPP1R3B,C4ORF19,P2RY2,FAM162A,HCN3,OLFM2,TP53I11,PTPN18,MAFB,EEF1A2,CPNE7,CCDC153,EPHX1,DLX3,PENK,RGS4,HPCA,NTRK2,FJX1,CACNA1H,KCTD15,RGS9,MAFA,BCO2,TM7SF2,NRP2,NXPH3,PCDHA8,SLC5A5,NXPH4,ELF3,ATL1,KCNJ11,MCF2L,PCDHGA1,FAM57B,PAK6,PCDH1,FRMD5,K…	0.000192883
ENCODE_TF_ChIP-seq_2015	CTCF_ECC-1_hg19	5.511e-05	-1.677	11.17	TM7SF2,KIFC2,ELF3,ATL1,BCAM,DLK2,FAM57B,PAK6,PCDH1,FITM2,MYC,STAG2,NRXN2,CA11,DAPK2,ALK,ADAMTS7,PPM1J,DACT3,PLXDC1,TMEM184A,NGFR,C1QL4,RASD1,KCNH4,ROM1,KIF26B,HSD17B14,C3ORF18,EPB41L4A,ST8SIA1,SPOCK1,LIX1,ATP6V1G2,EPB41L4B,ABCA3,SEMA5A,LINGO1,DAGLA,ACE,PPP1R3B,C4ORF19,COL27A1,OLFM2,B4GALT4,CPNE7,CCDC153,RTN4R,TMEM51,ELAVL3,DLX3,PENK,TMEM44,FJX1,MAFA,BCO2	0.000502305
ENCODE_TF_ChIP-seq_2015	CTCF_CH12.LX_mm9	3.177e-05	-1.502	10.78	KIFC2,GNA14,TSPAN1,PPP2R5B,SNCB,ALOXE3,SLC44A4,FAM110B,DLK2,GNG8,TMEM147,RTBDN,S100A1,RAB27A,GNG7,WNT10A,GPR139,NOXA1,FA2H,PTPRN2,SLC22A23,PDXP,RBPMS,SLC37A1,SIX1,IGSF9,DBNDD1,ADORA2A,HSD17B14,TMEM229B,ABCA3,KCNA7,TMCC2,ADAP1,SEMA5A,PRR5,P2RY6,PVRL1,P2RY2,B3GNT1,GNMT,B3GNT2,HCN3,MAFB,ACER2,SYT12,CCDC153,ROGDI,SLCO2B1,ABCG1,DLX3,PENK,EBF4,ARMC7,MAFA,RGS9,TM7SF2,PCDHA6,NRP2,NXPH3,PCDHA8,SLC5A5,CLDN…	0.000294167
ENCODE_TF_ChIP-seq_2015	ZC3H11A_MEL cell line_mm9	0.0001458	-1.771	10.31	KIFC2,GNA14,TSPAN1,ELF3,ATL1,FUT7,HSD17B14,ATP6V1G2,AMN,KCNA7,RTN2,TMCC2,B3GNT8,COL9A2,EPHB6,PTK2B,MYC,DNMT3B,STAG2,CSDC2,RAB27A,GPR139,RXFP2,PDXP,RPH3AL,CCDC153,ALK,SLCO2B1,CHST1,PENK,PPM1J,PTP4A3,FJX1,RGS9,PCSK1N,RASD1,TMEM176B,KIF26B,TMEM176A	0.00118674
ENCODE_TF_ChIP-seq_2015	CTCF_brain_mm9	8.364e-05	-1.556	9.845	NXPH3,GNA14,JPH4,PPP2R5B,ATL1,GPR123,FAM110B,RNF217,SYT7,KCNJ11,RAI2,RTBDN,PCDH1,ST6GALNAC3,DYSF,SEMA3G,MAPT,FITM2,HMOX1,SLC25A29,CHRNA7,UNC5C,DPP6,ANGPT2,ARC,GPR139,PCDHB3,CACNG7,SEZ6L,DAPK2,PTPRN,CDS1,RPH3A,TMEM130,TCTE1,ELMO1,DAPK1,SLC37A1,SIX1,SEZ6,KCNH4,DBNDD1,ECEL1,ADORA2A,ATP6V1G2,LIX1,SPOCK1,UBE2QL1,DISP2,MREG,ABCA3,CPZ,GLS2,UNC79,CCDC64B,FAM107B,COL27A1,PIK3R5,SH2B2,HCN3,B4GALT4,SCG2,CPN…	0.00073185
ENCODE_TF_ChIP-seq_2015	CTCF_ES-Bruce4_mm9	8.364e-05	-1.53	9.68	TM7SF2,PCDHA6,NXPH3,GNA14,PCDHA8,TSPAN1,PPP2R5B,SNCB,ATL1,PIP5K1B,SYT7,KCNJ11,LGR5,PCDHGA1,GNG8,ATCAY,ROBO1,SEMA3G,MAPT,DNAJC12,CHRNA7,NRG2,MYC,S100A1,FAM83E,RAB27A,SATB1,TMEFF2,NRXN2,PCDHB3,NOXA1,CACNG7,PCDHB4,RIMBP2,SLC22A23,GPR135,DLL3,PTPRR,ACTN2,DAPK2,STX1B,DAPK1,ELMO1,SLC37A1,PKLR,GPHA2,C1QL4,RASD1,KCNH4,ROM1,DBNDD1,PPFIA3,ADORA2A,TRIB3,ATP6V1G2,LIX1,SPOCK1,UBE2QL1,MREG,ABCA3,PEX5L,KCNA7,AD…	0.00073185
ENCODE_TF_ChIP-seq_2015	RAD21_K562_hg19	9.172e-05	-1.544	9.666	NXPH3,PCDHA8,SLC5A5,ALOXE3,ELF3,ATL1,PDLIM1,FAM57B,PAK6,GATA2,PCDH1,KISS1R,FAM83A,MAPT,FITM2,SMAGP,MYC,S100A1,STAG2,C11ORF86,RAB27A,PCDHB5,STMN3,NOXA1,PTPRN2,FA2H,CACNG7,SCN2A,FIBCD1,ALK,ST6GALNAC2,LHFPL5,KCNT1,PPM1J,DACT3,PLXDC1,SERPINB1,SUSD4,C1QL4,NGFR,CHGB,IGSF9,ROM1,DEGS1,KIF26B,DBNDD1,HSD17B14,C3ORF18,CABP1,TRIB3,ATP6V1G2,LIX1,SPOCK1,EPB41L4B,MREG,ABCA3,KCNA7,CPZ,ADAP1,DAGLA,ACE,EPHB6,PPP1R…	0.000782976
ENCODE_TF_ChIP-seq_2015	CTCF_embryonic fibroblast_mm9	0.0003496	-1.516	7.642	NXPH3,GNA14,PPP2R5B,SNCB,ATL1,CLSTN3,SLC6A2,GPR123,PIP5K1B,RNF217,SYT7,KCNJ11,FOS,RTBDN,ST6GALNAC3,DYSF,SEMA3G,MAPT,SLC35D3,FITM2,CHRNA7,UNC5C,SCRT1,S100A1,STAG2,FA2H,SLC22A23,SEZ6L,SPIRE2,DAPK2,RPH3A,DAPK1,ADAMTS7,SLC37A1,GIPR,NGFR,IGSF9,KCNH4,DBNDD1,SPOCK2,ADORA2A,ATP6V1G2,LIX1,SPOCK1,UBE2QL1,DISP2,MREG,ABCA3,CPZ,ADAP1,DAGLA,CCDC64B,GPR27,COL27A1,TNR,B3GNT1,FAM162A,PIK3R5,HCN3,EHD3,DNM3,LPL,TRP…	0.00262575
ENCODE_TF_ChIP-seq_2015	ZC3H11A_CH12.LX_mm9	0.0005083	-1.606	7.601	NRP2,GNA14,TSPAN1,ELF3,SLC44A4,SCN3B,ATL1,AMN,LSR,RTN2,GNG8,FAM129C,GNG3,MYC,CSDC2,RAB27A,NCALD,SLC22A23,PDXP,FIBCD1,ALK,RPH3A,PCGF1,ELMO1,ADAMTS7,RBPMS,DACT3,PLXDC1,KCNH4,RTN4RL1,HSD17B14,ADORA2A,FUT7,ATP6V1G2,LIX1,EHBP1L1,TMEM229B,ADAP1,SEMA5A,COL9A2,CCDC64B,PVRL1,PTK2B,DNMT3B,EHD3,MAFB,SLCO2B1,TSPAN18,DLX3,DUSP4,DUSP2,PTP4A3,ARMC7,TMEM44,FJX1,CHRNB4,RGS9,TMEM176B,TMEM176A	0.00363071
ENCODE_TF_ChIP-seq_2015	RAD21_GM12878_hg19	0.000398	-1.527	7.536	KIFC2,ALOXE3,JAG2,DLK2,STAG2,RAB27A,NCALD,NOXA1,CA11,SLC22A23,SCN2A,DLL3,ADAMTS7,KCNT1,IGSF9,KIF26B,DBNDD1,C15ORF27,HSD17B14,C3ORF18,ST8SIA1,ABCA3,ADAP1,TMCC2,SEMA5A,EPHB6,DAGLA,PPP1R3B,PVRL1,C4ORF19,FAM162A,HCN3,B4GALT4,TRPC3,PTPN18,MAFB,CPNE7,CCDC153,ANKH,DLX3,PENK,NTRK2,FJX1,RGS9,MAFA,BCO2,NXPH3,TM7SF2,SLC5A5,ELF3,ATL1,BCAM,LSR,FAM57B,PCDHGA1,PAK6,KISS1R,PCDH1,FITM2,CHST11,DLG4,SMAGP,MGLL,AGAP…	0.00293882
ENCODE_TF_ChIP-seq_2015	EP300_osteoblast_hg19	0.0005489	-1.55	7.285	ZAR1,SLC5A5,CLSTN3,GPR123,CYP2S1,PRRT4,RASSF7,MEGF11,TMEM151B,MCF2L,GATA2,CHRNA5,GUCY1A3,RNF34,DPP6,ALX3,RAB27A,ARHGEF3,SLC12A8,GPR139,NRXN2,BEND5,GPRASP2,COX4I2,DLL3,HES7,WNK2,TLE2,DNAI2,CDS1,SLIT1,LRRC10B,KCNT1,PSD,CAMK4,PLXDC1,ABAT,CHGB,DBNDD1,ARHGDIG,PRLHR,SLC2A14,ADCYAP1R1,CYP4F22,EPB41L4A,MMD,BDKRB2,RAB40A,CCDC64,ACE,P2RY6,STK32A,LINGO3,PTK2B,GPR27,DYDC1,ACTL6B,FAM162A,PIK3R5,GNMT,B3GNT2,TT…	0.00388897
ENCODE_TF_ChIP-seq_2015	FOSL1_H1-hESC_hg19	0.001397	-1.726	6.601	KCNC1,TESC,MPP2,HES7,ATP6V1G2,SYT7,DAGLA,FAM167A,SBK1,TMEM35,CHST11,CHRNB4,CNTNAP2,NAT8L	0.00940288
ENCODE_TF_ChIP-seq_2015	CTCF_lung_mm9	0.001964	-1.509	5.342	TM7SF2,NXPH3,GNA14,CYP24A1,TSPAN1,ELF3,CADM1,ATL1,SYT7,KCNJ11,RTN2,PCDHGA1,GNG8,GSTM2,RTBDN,ATCAY,ST6GALNAC3,SEMA3G,MAPT,DNAJC12,CHRNA7,NRG2,MYC,S100A1,STAG2,FAM83E,TMEFF2,NRXN2,PCDHB3,PCDHB4,GPR135,SLC22A23,DLL3,PTPRR,DAPK2,PCGF1,ELMO1,DAPK1,MAN2A1,SLC37A1,C1QL4,RASD1,IGSF9,SH3GL2,WBSCR27,ADORA2A,ST8SIA1,ATP6V1G2,LIX1,SPOCK1,UBE2QL1,DISP2,MREG,TMCC3,ABCA3,ADAP1,DAGLA,CCDC64B,COL27A1,KRT8,PIK3R5,…	0.012777
ENCODE_TF_ChIP-seq_2015	ESR1_ECC-1_hg19	0.003759	-1.687	4.966	ELF3,MLPH,TDRD9,HR,AQP5,SULT2B1,PDLIM1,BCAM,MCF2L,ESPN,EPHB2,SLC29A1,LAMB3,OVOL2,FAM83E,PLAT,HCN2,TP53I11,CA12,PADI3,SPIRE2,CDS1,HOMER2,ABCG1,GAS6,PORCN,PPM1J,ID1,RGS4	0.0226836
ENCODE_TF_ChIP-seq_2015	ZEB1_HepG2_hg19	0.005323	-1.584	4.241	EPCAM,KIFC2,PSD,ID1,HMOX1,WWC1,SPINT1,PAH,RASSF7,MREG,GRB7,LSR	0.0307434
ENCODE_TF_ChIP-seq_2015	RFX5_SK-N-SH_hg19	0.005297	-1.524	4.08	SYT1,PCDHA8,NXPH4,APC2,RTN4RL1,ADORA2A,MMD,CCDC148,EPHA10,SYT7,TSPYL4,RAB40B,GPR22,TMEM108,RSPH1,INPP5J,SLC35D3,CNTNAP2,ACTL6B,SCRT1,MYC,AGAP2,TUBB3,SH3GL3,REEP6,EFNB3,LRRN2,STMN4,PDXP,ATP1A3,CELSR3,GPR150,TEAD3,ELAVL3,ALK,ENGASE,LRRC10B,MAN2A1,GOLGA7B,DACT3,ABAT	0.0306945
ENCODE_TF_ChIP-seq_2015	CTCF_cortical plate_mm9	0.006231	-1.537	3.945	PCDHA6,GNA14,TSPAN1,SNCB,CADM1,ATL1,SYT7,KCNJ11,PCDHGA1,GNG8,TMEM147,RTBDN,ATCAY,ST6GALNAC3,ROBO1,SEMA3G,FITM2,MAPT,CHST11,DNAJC12,CHRNA7,DPP6,NRG2,MYC,STAG2,RAB27A,NRXN2,PCDHB3,PCDHB4,GPR135,DLL3,PTPRR,ACTN2,SEZ6L,DAPK2,DAPK1,ELMO1,SLC37A1,RASD1,IGSF9,KCNH4,PPFIA3,ADORA2A,TRIB3,ATP6V1G2,LIX1,SPOCK1,UBE2QL1,TMCC3,ABCA3,PEX5L,DAGLA,CCDC64B,COL27A1,TNR,PIK3R5,HCN3,EHD3,SCG2,TRPC3,TBX3,RTN4R,NTNG2,T…	0.0353228
ENCODE_TF_ChIP-seq_2015	CTCF_BE2C_hg19	0.006706	-1.53	3.838	KCNC1,PCDHA8,CADM1,ALOXE3,KCNJ11,PCDHGA1,PAK6,FRMD5,ROBO1,SEMA3G,FITM2,MAPT,GUCY1A3,CHRNA7,UNC5C,DPP6,NRG2,MYC,ANO6,ANGPT2,AGAP2,STAG2,MATK,PCDHB5,MPP2,NOXA1,CACNG7,SCN2A,PCDHB4,KIAA1467,ST6GALNAC2,FRY,DAPK1,KCNT1,CAMK4,SGSM3,SLC37A1,TMEM184A,C1QL4,CHGB,ROM1,FAM163A,DBNDD1,TDRD5,CABP1,ATP6V1G2,LIX1,PAH,SPOCK1,CBLL1,MREG,ABCA3,UNC79,DAGLA,PPP1R3B,SNRK,TNR,FAM162A,CD24,HCN3,EHD3,SCG2,TP53I11,PTPN18…	0.0376138
ENCODE_TF_ChIP-seq_2015	RAD21_ECC-1_hg19	0.007257	-1.544	3.775	KIFC2,NRP2,PCDHA8,ELF3,ALOXE3,HSD17B14,ATL1,ATP6V1G2,LIX1,EPB41L4B,ABCA3,PCDHGA1,PAK6,DAGLA,PCDH1,KISS1R,PPP1R3B,COL27A1,FITM2,SMAGP,MYC,B4GALT4,STAG2,C11ORF86,SCG2,RAB27A,SH3GL3,MAFB,SCN2A,PCDHB4,CA11,RTN4R,TMEM51,DLX3,MAN2A1,NTRK2,FJX1,MAFA,RGS9,RASD1,BCO2,KCNH4	0.0404451
