# Supplementary material for: Epigenomics of Neural Cells: REST-Induced Down- and Upregulation of Gene Expression in a Two-Clone PC12 Cell Model
Source: Biomed Res Int. 2015 Aug 27;2015:202914. doi: 10.1155/2015/202914 (PMC4564578; doi:10.1155/2015/202914)
Supplement: Supplementary file 1 — Short description of Supplementary Materials The supplementary materials report details about the potential REST target genes revealed by RNA-Seq (Si Table 1) and about the Enrichment Analyses of various, specific populations of potential target genes, down- and upregulated in hrREST cells. Specifically, Si Tables 2 and 3 report about ENCODE TF and ChAE genes down- and upregulated; Si Tables 4 and 5 about the pathway enrichment of the same genes; Si Table 6 about TF protein-protein interactions. Table S1. Differential Expression Analysis by DESEq of hrPC12 down-regulated (log2 Fold change <2) and up-regulated (log2 Fold change >2) genes. Table S2. ENCODE Transcription Factor (TF) and ChEA database ChIP-seq Enrichment Analysis of down-regulated genes in hrPC12 cells. Table S3. ENCODE Transcription Factor (TF) and ChEA database ChIP-seq Enrichment Analysis of up-regulated genes in hrPC12 cells. Table S4. Pathway Enrichment Analysis of down-regulated REST potential targets. Table S5. Pathway Enrichment Analysis of up-regulated REST potential targets. Table S6. Transcription Factor Protein-Protein Interaction Network Enrichment Analysis of up-regulated genes. [file 202914.f1.zip › TableS3.xlsx]

## Sheet: TableS3.txt
Table S3. ENCODE Transcription Factor(TF) and ChEA database ChIP-seq Enrichment Analysis of up-regulated genes in hrPC12 cells
Significant databases (adj.P-Value (Benjamini & Hochberg) < 0.05 and Z-score < -1.5) ordered by combined score (-log P-value * Z-score). For ChEA databases a PMID Pubmed id is given after the TF. hg19 stays for Human Genome GRCh37 and mm9 stays for Mus musculus genome assembly NCBI Build 37.
Database	Term	P-Value	Z-score	Combined_score	Genes	Adj.P-Value
ChEA	SOX2-20726797-SW620-HUMAN	5.614e-53	-1.589	183	SNCG,MICB,RNASEL,PDLIM5,EDN1,PTGS1,RGL1,TGFB2,CD44,ISG15,HTRA1,VNN1,PDGFC,RAPGEF4,FAS,MX1,VANGL1,DTX3L,ENC1,NEBL,PLAUR,RND3,NNT,CST6,PTRF,F5,AKR1B10,RIPK3,SLC40A1,DCBLD2,COBL,RAB7B,CAV1,ACADSB,FGFR3,IFITM1,AKAP12,NEDD9,RABGAP1L,OAS1,SYPL1,FAM102B,KRAS,PROCR,ARG2,MSLN,PTPLA,MANEA,SH3TC2,RUNX1,FN1,ARHGDIB,RASEF,IL1RN,SMAD3,COL16A1,ABCG2,P2RX5,DDX58,MYO10,TNFSF10,PLA2G4A,CD55,APOL1,ATF3,UACA,PLK2,IT…	4.87857e-50
ChEA	ZNF217-24962896-MCF7-HUMAN	8.883e-38	-1.507	123.6	EDN1,AMOTL2,TGFB2,KRT80,ANK3,RAPGEF4,PARD3B,RBMS1,PLD1,VANGL1,EFNB2,ENC1,PSD3,MECOM,NEBL,RND3,ACTL7B,HSPB1,AKAP6,TGIF1,VGLL4,SLC40A1,SPATA13,EMP2,EMP1,COBL,SLC2A10,RHPN2,DUSP10,NEDD9,LRIG3,LIF,SYPL1,FAM102B,NDRG1,RUNX1,LFNG,FN1,KLF6,VAV3,IKZF2,C14ORF159,RASEF,MAML2,S100A11,CCDC80,S100A10,SMAD3,TPBG,PLA2G4A,CD55,MYO10,UACA,ITGA6,PLK2,PRICKLE1,RGS3,TRPS1,ETS2,TNFRSF11B,OSR1,SLC24A3,QKI,SEMA3C,STRA6…	1.18759e-35
ChEA	SMAD3-18955504-HaCaT-human	2.478e-37	-1.508	122.5	SNCG,LTBP2,EDN1,TNFSF15,ANKRD1,TNFSF18,AMOTL2,DSE,KIFC3,TGFB2,KRT80,CD44,SMARCD3,TGFBI,COL12A1,SLC4A2,FAS,NQO2,PCDHGA10,ATG9B,PLD1,ENC1,NEBL,KRT19,RASGRF1,F3,TGIF1,HSPB1,LAMC2,ASB2,EMP1,CAV1,ACADSB,DUSP10,RABGAP1L,LRIG3,LIF,NDRG1,RUNX1,ANGPTL4,ARHGDIB,PLAG1,KLF6,UAP1,SESTD1,LGALS3,RASEF,IL1RN,MAML2,BFSP1,MYO1G,S100A10,SMAD3,TINAGL1,EPHA2,LGALS9,TRIM55,NOTCH2,MYO10,CD55,ATF3,UACA,EPS8,RGS3,ETS1,ET…	2.69173e-35
ChEA	ESR1-22446102-UTERI-MOUSE	2.196e-36	-2.178	172.6	MEF2C,EDN1,TNFSF15,PTPN22,AMOTL2,RGL1,TGFB2,KIFC3,OGN,SERPINE2,SMARCD3,HTRA1,ANK3,RAPGEF4,RBMS1,SPON1,PLD1,LIFR,MFGE8,TMEM106B,PLCE1,RASGRF1,F3,RBP2,NT5C1B,FCGRT,IL33,DENND2A,LRIG3,TIMP3,SORCS2,CSMD1,MUSK,FAM102B,KRAS,BLNK,ANGPTL4,FN1,B4GALT5,GPR156,IKZF2,RASEF,MAML2,CCDC80,BFSP1,GAS7,TNFSF10,PRICKLE1,RGS3,TRPS1,PARP8,SYTL5,KLF2,ZEB2,SKAP2,RNF182,EDNRA,SLC24A3,SYNJ2,SEMA3C,TGFA,NRG1,ANGPT4,ZBTB20…	2.00876e-34
ChEA	TP53-18474530-U2OS-human	1.741e-28	-1.657	102.2	MICA,TLR3,RRAD,RNF182,DSE,KRT80,NOD1,OSR1,PCP4,HTRA1,ANK3,TGFBI,SLC2A1,QKI,SEMA3C,TGFA,PDGFC,PARD3B,RBMS1,MICAL2,ENC1,LIFR,PSD3,PCDH7,CD83,ACTL7B,HRASLS,AKR1B10,MTAP,AKAP6,LEPREL1,COL1A1,GADD45A,SRGAP1,COBL,GALNT5,CALD1,EHF,LRIG3,DNAH5,CSMD1,SEC16B,RGMA,RUNX1,THBS2,RANBP3L,CYP2C9,FZD1,AXL,S100A10,AFF3,RGS16,EPHA2,GSG1,TRIM55,RASL11B,ORM1,TNFSF10,NOTCH1,PLK2,ITGA6,CHN2,CYP4F3,CYP4F2,CD200,IGFBP5	8.64531e-27
ChEA	EP300-20729851-FORBRAIN_MIDBRAIN_LIMB_HEART-MOUSE	9.477e-25	-1.824	97.11	MEF2C,RNASEL,NELL2,CSPG4,ANKRD1,AMOTL2,TGFB2,OLFML3,ANK1,HTRA1,ANK3,SLC2A1,TGFBI,RBMS1,MB,EFNB2,ENC1,PSD3,RND3,VEGFC,PTRF,F3,HSPB7,TGIF1,PDGFRB,LAMC2,VGLL4,COL1A1,PMP22,EMP1,GPR146,TDRD7,DUSP10,AFAP1L1,LRIG3,TIMP3,LIF,FN1,B4GALT5,KLF6,LGALS3,SMAD3,TINAGL1,EPHA2,TRIM55,NOTCH1,MYO10,PRICKLE1,RGS3,TRPS1,MAB21L2,SLC1A3,STRA6,SEMA3B,MICAL1,YAP1,CYR61,ZBTB20,CYP11A1,MICAL2,CLIC4,GADD45G,RIN3,TNFRSF21,I…	3.83047e-23
ENCODE_TF_ChIP-seq_2015	TCF12_myocyte_mm9	4.265e-24	-1.84	86.71	S100A4,MEF2C,TNNC2,TNNC1,TNFSF15,ANKRD1,TLR6,OGN,ST3GAL2,KRT80,CD44,JSRP1,SMARCD3,ATG9B,PLD1,CRYAB,CTRB1,CORO6,RND3,TNNT3,COL1A2,HSPB1,TGIF1,ASB2,PMP22,COBL,FGFR3,IFITM3,GSDMD,SORCS2,MUSK,SBK2,NDRG1,RUNX1,UNC45B,ANGPTL4,BLNK,AGBL3,S100A10,MYLPF,SMYD1,TNNI1,ABCG2,TNNI2,TRIM55,P2RX5,MYO10,ATF3,PRICKLE1,DUSP27,RAPSN,ITGA7,CHRD,SLC25A18,PRKAG3,ZEB2,SYNPO2L,TNFRSF11B,WISP1,ITPRIP,SYNJ2,MICAL1,PAK1,VWA…	1.68467e-22
ENCODE_TF_ChIP-seq_2015	MYOD1_C2C12_mm9	2.637e-20	-1.833	71.62	AKNA,PRKAG3,FGF7,TNFSF15,ANKRD1,RNF182,SYNPO2L,ASAH1,WISP1,KRT80,ST3GAL2,JSRP1,SMARCD3,SLC4A2,PAK1,FOSL1,VASN,PLD1,ATG9B,ENTHD1,CRYAB,MICAL2,MPP4,CORO6,DHRS9,ARHGAP24,TNNT3,CST6,CLIC4,GADD45G,COL1A2,RIN1,HSPB1,PMP22,GADD45A,ARL4A,FRK,ASS1,IFITM3,GSDMD,RSAD2,TPM2,TSPYL5,STARD13,SEC16B,MUSK,SH3GLB1,MSLN,MYBPH,SBK2,CLEC2D,ENO3,NDRG1,RUNX1,MYOF,BLNK,DTNA,ANGPTL4,AGBL3,RILP,LGALS3,IGF1,MYLPF,SMYD1,NID…	8.61597e-19
ENCODE_TF_ChIP-seq_2015	MYOD1_myocyte_mm9	5.121e-20	-1.587	61.59	MEF2C,AKNA,MYOD1,SEC31A,LTBP2,TNNC2,TNNC1,PDLIM5,TNFSF15,ANKRD1,AMOTL2,KIFC3,OGN,FAM171B,KRT80,JSRP1,SMARCD3,HTRA1,COL12A1,PDGFC,SLC4A2,PLD1,ATG9B,CRYAB,CTRB1,ENC1,EFNB2,TMEM106B,TNNT3,NNT,F3,HSPB7,WFDC1,HSPB1,ADAMTS1,ASB2,PMP22,HS3ST3B1,EMP1,COBL,GPR146,FGFR3,ASS1,IFITM3,GSDMD,AFAP1L1,DENND2A,MUSK,CDC42EP1,KRAS,MSLN,PTPLA,SBK2,NDRG1,RUNX1,LFNG,UNC45B,ANGPTL4,ARHGDIB,PLAG1,AGBL3,SESTD1,MYLPF,SMYD…	1.58934e-18
ChEA	SOX2-18358816-MESC-mouse	2.641e-19	-1.617	66.21	LDHB,A2M,PRR11,EDN1,ECHDC2,TLR3,GJA1,TSPAN9,REST,AMOTL2,RNF182,KIFC3,PDGFC,CYR61,PCDHGA10,ENC1,VEGFC,GADD45G,RIPK3,CASQ2,HS3ST3B1,COBL,IFITM1,IFITM2,VIM,UPP1,HOXB13,LRIG3,GPRC5A,TCEA3,CRISPLD2,HK3,MSLN,MYBPH,ETV1,THBS2,PPAP2B,FN1,FLRT3,RNASE4,GJB3,SPARC,NID2,RGS16,CASC1,ABCG2,NOTCH1,SEMA6C,DUSP1,SULF2,KLF2,RCN1	8.05273e-18
ChEA	CEBPD-23245923-MEF-MOUSE	3.964e-19	-1.656	67.14	COBL,FGF7,PDLIM5,FGGY,LMO7,ZEB2,IL33,GRAMD3,TRIB1,RGMA,TNFRSF11B,SLC1A3,MYOM2,ANK3,FAT1,COL12A1,RAPGEF4,PARD3B,SH3TC2,NRG1,FLRT3,ZBTB20,IKZF2,PTGER4,MAML2,EFNB2,PSD3,MECOM,VEGFC,PLA2G4A,CTH,CCDC109B,RAB30,LCA5,LAMC3,TRPS1,CASP12,COL1A2,METTL15,GADD45A,NFIA,BCAR3	1.18783e-17
ChEA	EP300-21415370-HL-1-MOUSE	9.79e-17	-2.198	77.34	PDLIM5,LMO7,ANKRD1,ST3GAL2,ANK1,SLC1A3,OSR1,PARD3B,SLC4A4,SPON1,MB,VASN,OLFML2B,MICAL2,LIFR,RND3,ACTL7B,AKAP6,LEPREL1,PMP22,ARL4A,TNFRSF21,CAV1,FGFR3,CSF1,ADAMTS15,NT5C1B,RABGAP1L,CDH2,GRAMD3,TSPYL5,SORCS2,STARD13,RASGRP3,MYOM2,SORBS2,CRISPLD2,ETV1,HSF2BP,PRKAA2,ETV6,PPAP2B,THBS2,DTNA,FLRT3,CAP2,COL5A2,RASL11B,LSP1,SULF2,FBLN2,ETS2,CP,MAB21L2,CMTM3	2.53956e-15
ChEA	SALL4-18804426-XEN-mouse	1.131e-15	-1.581	51.99	FGF7,NELL2,EDN1,GJA1,ANKRD1,TSPAN9,CLNK,RGL1,ASAH1,LATS2,KIFC3,ANK3,SLC2A1,STRA6,YAP1,CYR61,GBP5,VANGL1,EFNB2,PLAUR,F3,GADD45G,COL1A2,GADD45A,CASQ2,TNFRSF21,GPR146,FGFR3,IRX5,CALD1,VIM,DENND2A,LRIG3,TIMP3,TRIB1,STARD13,PRRG4,B4GALT5,ARHGDIB,KLF6,UAP1,LGALS3,RNASE4,NADK,NID2,ORM1,SH3BP4,RAB30,PLK2,ETS2,NFIA,LRP4,RCN1	2.55283e-14
ChEA	TRP63-18441228-KERATINOCYTES-MOUSE	1.627e-15	-2.193	71.45	SLC2A9,ASS1,EDN1,EFNB2,VIM,IL1RN,DUSP10,NEDD9,EHF,ARHGAP24,TIMP3,PLAUR,LIF,SMO,CST6,SULF2,SERPINB11,NDRG1,PMP22,FOSL1,EMP2,GADD45A	3.49102e-14
ENCODE_TF_ChIP-seq_2015	RAD21_HCT116_hg19	9.407e-15	-1.67	45.07	SNCG,EDN1,TLR3,TLR6,OLFML3,GRIN2B,ISG15,SERPINE2,COL12A1,VNN1,NQO2,MB,PCDHGA10,KCND2,EFNB2,ENC1,MECOM,PLAUR,RND3,ADAMTS9,AKR1B15,F5,LAMC3,COL1A2,LAMC2,COL1A1,HS3ST3B1,TDRD7,CATSPERG,SORCS2,VDR,FAM102B,ARG2,AHNAK2,RUNX1,GPR156,IKZF2,MAML2,CCDC80,COL16A1,STEAP1B,TNNI2,DDX58,MYO10,FAM198B,ITGA6,PLK2,PRICKLE1,RGS3,ETS2,ANTXR1,MTNR1A,SAT1,FGF7,ECHDC2,GJA1,SYNPO2L,GLI1,PCP4,QKI,TGFA,SEMA3C,GPX8,PRSS35,…	1.92345e-13
ENCODE_TF_ChIP-seq_2015	EP300_HeLa-S3_hg19	1.479e-14	-1.729	46.25	A2M,EDN1,RRAD,ANKRD1,TLR6,TNFSF18,AMOTL2,RGL1,TMEM140,KIFC3,KRT80,COL12A1,FAS,NQO2,CLCA2,PLD1,GBP5,VWA5A,ENC1,CORO6,KRT19,AKR1B15,F3,HSPB1,EMP1,COBL,CAV1,OAS1,CDC42EP1,PTPLA,AHNAK2,NDRG1,RUNX1,SH3TC2,ANGPTL4,KLF6,UAP1,S100A16,SESTD1,LGALS3,S100A11,BFSP1,MYO1G,CCDC80,S100A10,SMAD3,TINAGL1,PLA2G4A,CD55,MYO10,ATF3,UACA,PLK2,ITGA5,TRPS1,ASAH2B,PPIC,PLA2G4D,SAT1,TTC23,RASSF9,RNF182,GLI1,C5ORF28,SLC1A3…	2.92103e-13
ENCODE_TF_ChIP-seq_2015	RAD21_SK-N-SH_hg19	5.605e-14	-1.656	42.4	PDLIM5,EDN1,TLR3,RORB,TLR6,KIFC3,OLFML3,SERPINE2,RAVER2,MB,NQO2,PCDHGA10,KCND2,OLFML2B,ENC1,EFNB2,PSD3,MECOM,PLAUR,RND3,TNNT3,AKR1B15,F5,LAMC3,COL1A2,PDGFRB,ADAMTS1,COL1A1,VGLL4,HS3ST3B1,EMP1,TDRD7,CATSPERG,GSTCD,SORCS2,VDR,ARG2,SBK2,NDRG1,FBXO4,GPR156,KLF6,RILP,IKZF2,MAML2,CCDC80,MYO1F,TRIL,CRYZ,STEAP1B,TNNI2,DDX58,MYO10,FAM198B,PRICKLE1,PLK2,ITGA6,EPS8,ETS2,TRPS1,ANTXR1,MAB21L2,KCTD12,SAT1,FGF7…	1.03633e-12
ChEA	NANOG-16518401-MESC-mouse	1.618e-13	-2.114	59.44	CGA,SNCG,PTGS1,EDN1,TLR3,ANKRD1,REST,KIFC3,LPHN3,GRIN2B,ANK3,PDGFC,NQO2,PLD1,DTX3L,ENC1,PLAUR,ADAMTS9,RIPK3,LAMC2,EMP2,HS3ST3B1,COBL,IFITM1,IFITM2,RHPN2,IFITM3,AKAP12,RABGAP1L,LRIG3,CSMD1,LIF,KRAS,FBXO4,B4GALT5,KLF6,SESTD1,MYO1F,MYLPF,SMYD1,COL16A1,CRYZ,TNNI1,DDX58,SHOX2,NOTCH2,MYO10,UACA,EPS8,ITGA5,ETS2,TRPS1,PARP8,ANTXR1,CHRD,SAT1,ECHDC2,GJA1,CLNK,DMRTA1,LATS2,NMUR1,STRA6,SEMA3B,KNG1,ZBTB20,MPP…	2.92925e-12
ENCODE_TF_ChIP-seq_2015	TCF12_SK-N-SH_hg19	1.954e-13	-1.874	46.16	LMO7,RRAD,ZEB2,ANKRD1,TLR6,TNFSF18,AMOTL2,OLFML3,KRT80,ST3GAL2,TGFBI,SEMA3C,STRA6,ERRFI1,CYR61,VASN,PLD1,MPP4,APOLD1,VEGFC,KRT19,COL1A2,PDGFRB,COL1A1,GBP4,GADD45A,EMP1,RIN3,CAV1,FGGY,CALD1,COL3A1,VIM,UPP1,PCOLCE,TRIB1,C1QTNF6,RASGRP3,ADAMTS12,RUNX1,GPNMB,PPAP2B,SYNPO,ANGPTL4,ARHGDIB,NYX,KLF6,ANXA1,CCDC80,S100A11,BFSP1,S100A10,SMYD1,NID2,MXRA8,SPARC,TINAGL1,TPBG,COL5A1,TRIM55,RAB30,SLFN12,LRP4	3.43562e-12
ENCODE_TF_ChIP-seq_2015	TCF3_myocyte_mm9	1.957e-13	-1.68	41.41	MEF2C,MYOD1,TNNC1,TNFSF15,ANKRD1,PI4K2B,AMOTL2,TGFB2,LPHN3,KRT80,FAM171B,JSRP1,SMARCD3,HTRA1,PDGFC,PLD1,CRYAB,ENC1,CORO6,RND3,TNNT3,NNT,TGIF1,ASB2,GPR146,COBL,FGFR3,GSDMD,MUSK,KRAS,CDC42EP1,SBK2,PTPLA,RUNX1,UNC45B,BLNK,ANGPTL4,KLF6,MYLPF,SMAD3,COL16A1,TNNI2,TRIM55,P2RX5,NOTCH2,NOTCH1,MYO10,ATF3,ITGA6,PRICKLE1,RAPSN,ITGA7,CHRD,PRKAG3,ASAH1,LATS2,SYNPO2L,WISP1,FITM1,TGFA,SEMA3C,SYNJ2,MICAL1,VWA1,ER…	3.43562e-12
ENCODE_TF_ChIP-seq_2015	RAD21_A549_hg19	3.874e-12	-1.643	35.77	LTBP2,SGMS2,PDLIM5,EDN1,TLR3,TLR6,KIFC3,TGFB2,OLFML3,SERPINE2,RAVER2,PDGFC,MB,PCDHGA10,PLD1,OLFML2B,ENC1,PSD3,PLAUR,RND3,TNNT3,VEGFC,F5,LAMC3,COL1A2,LAMC2,COL1A1,HS3ST3B1,EMP1,CAV1,TDRD7,CATSPERG,DUSP10,AKAP12,SORCS2,VDR,ARG2,PTPLA,SBK2,GPR156,KLF6,AGBL3,MAML2,S100A10,SMAD3,COL16A1,CRYZ,TPBG,TNNI2,APOL2,DDX58,MYO10,PLA2G4A,CD55,FAM198B,PRICKLE1,PLK2,ITGA6,EPS8,ETS2,ANTXR1,METTL15,KCTD12,MTNR1A,SA…	6.01162e-11
ENCODE_TF_ChIP-seq_2015	MYOG_myocyte_mm9	1.174e-11	-1.535	31.89	MEF2C,MYOD1,TSPO,SEC31A,TNNC2,TNNC1,PTGS1,TNFSF15,RRAD,ANKRD1,AMOTL2,SOHLH2,OGN,ST3GAL2,KRT80,FAM171B,JSRP1,SMARCD3,HTRA1,TGFBI,SLC4A2,RBMS1,PLD1,CRYAB,OLFML2B,ENC1,EFNB2,TNNT3,NNT,PTRF,F5,WFDC1,ADAMTS1,ASB2,PMP22,EMP2,SPATA13,HS3ST3B1,DCBLD2,COBL,GPR146,ACADSB,FGFR3,ASS1,GSDMD,GSTCD,LRIG3,AFAP1L1,DENND2A,SORCS2,SBK2,MANEA,NDRG1,RUNX1,LFNG,UNC45B,ANGPTL4,B4GALT5,GPR156,AGBL3,VAV3,LGALS3,CCDC23,MY…	1.72916e-10
ENCODE_TF_ChIP-seq_2015	FOSL2_SK-N-SH_hg19	3.061e-11	-1.925	38.32	CAV1,FGGY,CALD1,VIM,UPP1,LMO7,ANKRD1,TPM2,TLR6,RNF182,TRIB1,C1QTNF6,KRT80,RASGRP3,MYBPH,ENO3,SEMA3C,COL12A1,YAP1,RUNX1,FOSL1,ERRFI1,ANGPTL4,CAP2,RNASE4,MPP4,ANXA1,BFSP1,SCRN1,S100A10,TPBG,KRT19,ATF3,ITGA5,F3,ITGA7,SLFN12,RIN1,GADD45A,EMP1,RIN3	4.39671e-10
ENCODE_TF_ChIP-seq_2015	EP300_CH12.LX_mm9	3.7e-11	-1.743	34.67	RNASEL,TNFSF15,TLR3,RRAD,TLR6,SERPINE2,BHLHA15,PDGFC,FAS,PARD3B,MX1,NQO2,GBP7,GBP5,DTX3L,ENC1,APOLD1,PSD4,NNT,AKR1B10,HSPB7,TGIF1,VGLL4,GBP4,SPATA13,EMP1,IFIH1,GSDMD,GSTCD,FXYD5,KRAS,RUNX1,SH3TC1,PLTP,BLNK,ANGPTL4,CCDC80,S100A10,SMAD3,MYO1F,TNNI2,TRIM55,NOTCH1,PLA2G4A,ATF3,ETS1,KCTD12,MPEG1,GJA1,RNF183,WISP1,PAK3,MICAL1,ATP8B3,BATF3,ICAM1,ARHGEF6,HERC6,MPP4,RFTN2,ARHGAP24,SERPINB9,CD83,CLIC4,IPO5…	5.22813e-10
ENCODE_TF_ChIP-seq_2015	EZH2_B cell_hg19	3.7e-11	-1.582	31.46	PRR11,RRAD,TSPAN9,KIFC3,ANK1,SERPINE2,HTRA1,COL12A1,RAPGEF4,SLC4A4,SPON1,RBMS1,MATN3,PSD3,MECOM,KRT19,CST6,PTRF,F3,ADAMTS1,COL1A1,ERC2,SPATA13,EMP2,HS3ST3B1,CAV1,ASS1,TDRD7,AKAP12,AFAP1L1,TIMP3,LIF,VDR,CDC42EP1,AHNAK2,RUNX1,FN1,ANGPTL4,TPBG,EPHA2,C2ORF40,MYO10,UACA,PLK2,PRICKLE1,ITGA5,ANTXR1,CHRD,FGF7,TTC23,ATP10A,ATP10D,TTLL6,RNF182,SLC1A3,TGFA,VWA1,FOSL1,ERRFI1,PRSS35,CYR61,BATF3,ADAM11,ACTA1,S…	5.22813e-10
ENCODE_TF_ChIP-seq_2015	RAD21_ECC-1_hg19	7.476e-11	-1.773	34.14	SAT1,ECHDC2,TLR6,GLI1,C5ORF28,OLFML3,KRT80,PCP4,RAVER2,SEMA3C,TGFA,GPX8,ATP8B3,MB,PCDHGA10,IRGM,HERC6,ENC1,RND3,STYK1,F5,LAMC3,RIN1,LAMC2,CA2,TSHR,EMP1,SRGAP1,ARL4A,TNFRSF21,CATSPERG,C1R,C1S,GPRC5B,GPRC5A,SORCS2,TCF7L1,TRIB1,FMO4,FAM102B,ARHGAP42,TGM2,BDH2,MYOF,PPAP2B,EHD2,GPR156,FLRT3,FAM26E,IKZF2,MAML2,ANXA5,APOL2,DDX58,CCDC110,MYO10,FAM198B,DUSP1,PRICKLE1,SULF2,ITGA6,PLK2,C1RL,ANTXR1,IGFBP4,MT…	9.99484e-10
ENCODE_TF_ChIP-seq_2015	CBX2_K562_hg19	1.709e-10	-1.731	32.01	CGA,A2M,LTBP2,MASP1,PTGS1,EDN1,REST,TLR6,SERPINE2,SMARCD3,RAVER2,ANK3,RBMS1,ENC1,CTRB2,C10ORF99,F5,F3,WFDC1,PDGFRB,VGLL4,ERC2,EMP2,EMP1,COBL,TDRD7,GSTCD,HOXB13,NEDD9,OAS1,KRAS,SYPL1,RUNX1,FN1,KLF6,SESTD1,LGALS3,SMAD3,CCDC158,ABCG2,C2ORF40,APOL3,NOTCH2,ATF3,PRICKLE1,ETS2,PPIC,ANTXR1,SLC25A18,PREX2,ATP10D,TTLL6,RNF182,RNF183,USP18,OSR1,TGFA,PAK1,ERRFI1,PTGER4,ARHGEF6,HERC6,RFTN2,ARHGAP24,CCDC109B,S…	2.2166e-09
ENCODE_TF_ChIP-seq_2015	SMC3_SK-N-SH_hg19	3.612e-10	-1.648	29.36	SAT1,MYOD1,FGF7,LTBP2,IL27RA,EDN1,RRAD,TLR3,GLI1,OLFML3,SERPINE2,PCP4,NMUR1,RAVER2,QKI,COL12A1,SEMA3C,GPX8,PDGFC,NRG1,PRSS35,MB,NQO2,ICAM1,PCDHGA10,KCND2,IRGM,OLFML2B,HERC6,ENC1,EFNB2,MECOM,RND3,STYK1,AKR1B15,F5,GADD45G,COL1A2,CA2,LEPREL1,TSHR,STEAP1,HS3ST3B1,SRGAP1,TNFRSF21,CAV1,CA14,TDRD7,CATSPERG,ABLIM3,C1R,C1S,GPRC5B,SORCS2,TCF7L1,TRIB1,PLCL2,FMO4,RGMA,CDC42EP1,FAM102B,KIRREL,FAT4,ARG2,BCL2,T…	4.58223e-09
ENCODE_TF_ChIP-seq_2015	EZH2_keratinocyte_hg19	7.552e-10	-1.653	28.35	MYOD1,RNASEL,PRR11,TNFSF15,CSPG4,RRAD,TMEM140,ST3GAL2,SLC4A2,SLC4A4,MATN3,KCND2,MAGI2,VWA5A,CRYAB,PSD3,CRHR2,KRT19,PLCE1,F5,CST6,LAMC3,RASGRF1,COL1A1,SLC40A1,SLC2A10,ASS1,KCNA4,FCGRT,LFNG,ANGPTL4,BLNK,RASEF,PCDH19,P2RX5,C2ORF40,APOL1,ETS1,ITGA7,MTNR1A,FGF7,ZNF518B,SKAP1,RNF183,CASP5,NMUR1,SLC24A3,ITPRIP,SEMA3B,PAK1,ANO7,ANGPT4,P2RX5-TAX1BP3,BATF3,ICAM1,ADAM11,PTGER3,CCDC169-SOHLH2,HERC6,CFTR,ARHG…	9.11484e-09
ENCODE_TF_ChIP-seq_2015	NFIC_SK-N-SH_hg19	7.863e-10	-1.819	31.2	CAV1,ZCCHC24,CSF1,CALD1,VIM,UPP1,GJA1,ANKRD1,TNFSF18,AMOTL2,SORCS2,OLFML3,KRT80,RASGRP3,ENO3,SEMA3C,STRA6,ADAMTS12,ATP8B3,SYNPO,ANGPTL4,CYR61,VASN,KLF6,ICAM1,ENC1,MPP4,BFSP1,S100A10,MXRA8,TRIL,TPBG,DDX58,VEGFC,KRT19,DUSP1,PTRF,EPS8,DUSP27,GADD45G,HSPB1,ADAMTS1,COL1A1,GADD45A,EMP1,BCAR3,IGFBP5	9.3602e-09
ENCODE_TF_ChIP-seq_2015	JUND_HeLa-S3_hg19	1.979e-09	-1.635	26.63	SAT1,SNCG,SGMS2,ANKRD1,TLR6,RNF182,TNFSF18,AMOTL2,RGL1,GLI1,C5ORF28,SLC1A3,KRT80,COL12A1,GPX8,PAK1,YAP1,FOSL1,ERRFI1,ATP8B3,CYR61,NQO2,PLD1,VWA5A,IRGM,ENC1,CORO6,MECOM,KRT19,F3,GADD45G,RIN1,HSPB1,ADAMTS1,GADD45A,EMP1,RIN3,COBL,CALD1,VIM,DUSP10,UPP1,TPM2,GPRC5A,TRIB1,ARG2,AHNAK2,NDRG1,SNX24,SH3TC2,RUNX1,COL8A1,PAPSS2,MYOF,PLTP,ANGPTL4,FLRT3,KLF6,CAP2,LGALS3,ANXA1,BFSP1,SCRN1,S100A10,SMAD3,ISL2,ATF…	2.23344e-08
ENCODE_TF_ChIP-seq_2015	JUN_HeLa-S3_hg19	2.663e-09	-1.85	29.68	SAT1,SGMS2,CALD1,VIM,ANKRD1,TPM2,TLR6,TNFSF18,TRIB1,GLI1,KRT80,ARG2,COL12A1,PAK1,YAP1,PAPSS2,ATP8B3,CYR61,KLF6,FAM26E,PLD1,CAP2,ENC1,ANXA1,BFSP1,CORO6,S100A10,ATF3,RAB30,DUSP1,F3,TMEM43,ITGA7,SLFN12,RIN1,HSPB1,GADD45A,EMP1,PLA2G4D	2.94796e-08
ENCODE_TF_ChIP-seq_2015	GATA3_SK-N-SH_hg19	3.838e-09	-1.761	27.69	CGA,EDN1,LMO7,RRAD,GJA1,ANKRD1,TLR6,RNF182,TNFSF18,AMOTL2,TGFB2,OLFML3,KRT80,ST3GAL2,OSR1,SEMA3C,STRA6,ERRFI1,CYR61,VASN,PLD1,MPP4,APOLD1,VEGFC,KRT19,COL1A2,GBP4,GADD45A,EMP1,RIN3,CAV1,CA14,ABLIM3,FGGY,CA5B,COL3A1,VIM,GSTCD,GPRC5A,C1QTNF6,RASGRP3,AHNAK2,ETV1,ADAMTS12,RUNX1,PAPSS2,SYNPO,ANGPTL4,ARHGDIB,KLF6,ANXA1,CCDC80,S100A11,BFSP1,S100A10,SMYD1,SPARC,CRYZ,TPBG,DDX58,UACA,EPS8,TRPS1,RCN1,BCAR3,P…	4.16903e-08
ENCODE_TF_ChIP-seq_2015	RAD21_MCF-7_hg19	5.474e-09	-1.601	24.68	SNCG,EDN1,TLR3,TLR6,OLFML3,SERPINE2,COL12A1,VNN1,MB,PCDHGA10,KCND2,VANGL1,EFNB2,ENC1,MECOM,RND3,TNNT3,AKR1B15,F5,COL1A2,LAMC2,COL1A1,EMP2,HS3ST3B1,CAV1,TDRD7,CATSPERG,DUSP10,SORCS2,VDR,FAM102B,ARG2,AHNAK2,GPR156,RILP,KLF6,IKZF2,MAML2,CCDC80,TRIL,TPBG,TNNI2,DDX58,CD55,FAM198B,PLK2,PRICKLE1,RGS3,ETS2,ANTXR1,PLA2G4D,SAT1,FGF7,IL27RA,ECHDC2,GLI1,C5ORF28,SLC24A3,PCP4,TGFA,SEMA3C,SYNJ2,GPX8,CHST15,PRSS…	5.8011e-08
ENCODE_TF_ChIP-seq_2015	STAT2_K562_hg19	6.073e-09	-1.786	27.42	IFIH1,RTP4,IFITM1,TDRD7,IFITM2,IFITM3,CSF1,RSAD2,OAS1,PI4K2B,TMEM140,USP18,ISG15,MX1,ICAM1,SP100,C14ORF159,DTX3L,HERC6,NADK,PHF11,LGALS9,DDX58,APOL2,TNFSF10,APOL1,SLFN12	6.39689e-08
ENCODE_TF_ChIP-seq_2015	STAT3_HeLa-S3_hg19	7.037e-09	-1.61	24.55	SAT1,RNASEL,A2M,TTC23,EDN1,PRR11,RASSF9,ANKRD1,TLR6,SKAP2,AMOTL2,TNFSF18,TMEM140,FUBP1,C5ORF28,KRT80,IL1RAP,GPX8,SEMA3B,YAP1,ERRFI1,NQO2,CYR61,ICAM1,ZBTB20,CLCA2,PLD1,GBP5,SP100,PTGER4,VWA5A,CCDC169-SOHLH2,DTX3L,ENC1,ARHGAP24,VEGFC,KRT19,CTH,CCDC109B,AKR1B10,HSPB1,GADD45A,SRGAP1,EMP1,FRK,CA14,CSF1,CALD1,IFITM3,GSDMD,DUSP10,RER1,OAS1,C1S,GPRC5A,TRIB1,C1QTNF6,AHNAK2,NDRG1,BDH2,RUNX1,ETV6,PAPSS2,MYO…	7.36765e-08
ENCODE_TF_ChIP-seq_2015	CBX8_K562_hg19	1.288e-08	-1.654	24.28	ARSE,SGMS2,EDN1,PREX2,LPAR3,ATP10D,REST,TSPAN9,TMEM140,OLFML3,USP18,SLC1A3,FAM171B,OSR1,SERPINE2,ANK3,GPX8,PRSS35,ERRFI1,RBMS1,PTGER4,ARHGEF6,CTRB1,HERC6,CTRB2,ENC1,RFTN2,MECOM,ARHGAP24,TMEM106B,ADAMTS9,CCDC109B,SGCG,F5,LAMC3,GNB1,F3,WFDC1,GRIP2,GLB1L2,LAMC2,VGLL4,STEAP2,EMP2,SRGAP1,EMP1,TNFRSF21,COBL,FHL1,CALD1,AKAP12,NR3C2,NEDD9,HOXB13,EHF,C1S,GPRC5A,TCF7L1,SYPL1,FAT1,HSF2BP,ADAMTS12,GPNMB,MYOF…	1.30909e-07
ENCODE_TF_ChIP-seq_2015	RAD21_H1-hESC_hg19	1.652e-08	-1.629	23.58	RNASEL,C6ORF57,PDLIM5,EDN1,TLR6,OLFML3,SERPINE2,RAVER2,ANK3,SLC2A1,MX1,RBMS1,MB,PLD1,PSD3,MFGE8,RND3,TMEM106B,ADAMTS9,F5,PTRF,LAMC3,RASGRF1,LCA5,PDGFRB,LAMC2,ADAMTS1,EMP2,HS3ST3B1,CAV1,KCNA4,ARG2,SBK2,MANEA,FBXO4,B4GALT5,GPR156,AGBL3,S100A16,RASEF,MAML2,DNHD1,SMAD3,STEAP1B,DDX58,CD55,ITGA6,PLK2,ETS2,ASAH2B,ANTXR1,METTL15,SLC25A18,MTNR1A,KCTD12,FGF7,ECHDC2,ATP10D,PCDHGA2,LATS2,NOD1,OSR1,NMUR1,PCP4…	1.6501e-07
ENCODE_TF_ChIP-seq_2015	RAD21_CH12.LX_mm9	2.544e-08	-1.703	24.15	SAT1,PRKAG3,RNASEL,FGF7,PTPN22,ECHDC2,TTLL6,TLR6,PCDHGA2,RNF183,OLFML3,WISP1,FAM171B,SERPINE2,PCP4,ANK3,SLC2A1,SYNJ2,MICAL1,PDGFC,FAS,PAK1,ERRFI1,ATP8B3,NQO2,BATF3,ENC1,MPP6,GRM1,CD83,RND3,SERPINB9,CCDC109B,LAMC3,CLIC4,F3,VGLL4,RIN3,TNFRSF21,IFIH1,ASS1,ABLIM3,CSF1,FGGY,DUSP10,NEDD9,TNFRSF8,C1S,GRAMD3,APBB1IP,SORCS2,PLCL2,KRAS,PRRG4,FAM102B,SBK2,COL6A2,CLEC2D,TGM2,ETV1,MSI2,BDH2,INPP5D,PRKAA2,EHD2…	2.4428e-07
ENCODE_TF_ChIP-seq_2015	GATA2_endothelial cell of umbilical vein_hg19	2.544e-08	-1.591	22.57	SNCG,ARSE,SGMS2,EDN1,PREX2,TNFSF15,LMO7,IL17RE,ANKRD1,TLR6,RNF182,TNFSF18,RGL1,KIFC3,TGFB2,USP18,SLC1A3,KRT80,IL1RAP,COL12A1,SEMA3C,FAS,YAP1,RBMS1,CYR61,BATF3,ICAM1,ZBTB20,PLD1,PTGER4,VWA5A,ENC1,MPP4,APOLD1,PCDH7,MECOM,PLAUR,VEGFC,TMEM106B,STYK1,CA6,GADD45A,OSTC,CAV1,CA14,SSFA2,CALD1,VIM,UPP1,GPRC5A,TRIB1,ZBTB8OS,C1QTNF6,PROCR,TGM2,AHNAK2,HSF2BP,NDRG1,FBXO4,PRKAA2,SH3TC2,RUNX1,ETV6,LFNG,SYNPO,DTN…	2.4428e-07
ENCODE_TF_ChIP-seq_2015	POLR2A_cerebellum_mm9	2.544e-08	-1.551	22	ZCCHC24,KIF24,MASP1,LTBP2,PDLIM5,EDN1,GJA1,ECHDC2,RORB,IL17RE,LATS2,ASAH2,SLC1A3,ANK3,HTRA1,IL1RAP,TGFA,SLC4A2,CYR61,RBMS1,PLD1,CRYAB,ENC1,EFNB2,NEBL,VEGFC,NNT,PTRF,CLIC4,RASGRF1,F3,GADD45G,AKAP6,HSPB1,ERC2,VGLL4,PMP22,STEAP2,TMCO4,SLC40A1,TNFRSF21,GPR146,FGFR3,IRX5,MUM1L1,FHL1,RHPN2,VIM,ADAMTS15,AKAP12,RABGAP1L,FCGRT,AFAP1L1,GRAMD3,TSPYL5,GATSL3,TIMP3,CSMD1,RGMA,CDC42EP1,FAM102B,ARG2,BCL2,LANCL3…	2.4428e-07
ENCODE_TF_ChIP-seq_2015	SUZ12_K562_hg19	2.544e-08	-1.506	21.36	KIF24,LTBP2,SGMS2,ATP10A,PREX2,TTLL6,AMOTL2,RGL1,USP18,ANK1,FAM171B,CD44,SERPINE2,NMUR1,RAVER2,SYNJ2,COL12A1,TGFA,RAPGEF4,NRG1,ERRFI1,SPON1,RBMS1,BATF3,MATN3,ADAM11,KCND2,OLFML2B,CTRB2,ENC1,MPP6,CFTR,MECOM,CD83,RND3,CCDC109B,ACTL7B,F3,GADD45G,KIAA1217,LAMC2,CA2,VGLL4,STEAP2,SPATA13,TMCO4,CASQ2,TNFRSF21,COBL,IFITM1,TDRD7,ABLIM3,AKAP12,HOXB13,RABGAP1L,DENND2A,C5ORF42,GPRC5B,PLCL2,SYPL1,PRRG4,MYOM2,…	2.4428e-07
ENCODE_TF_ChIP-seq_2015	TEAD4_SK-N-SH_hg19	3.948e-08	-1.8	24.81	CAV1,CALD1,VIM,PRR11,UPP1,LMO7,RRAD,ANKRD1,AMOTL2,LATS2,PCOLCE,TRIB1,OLFML3,CDC42EP1,KRT80,RASGRP3,QKI,SEMA3C,STRA6,ADAMTS12,ANGPTL4,CYR61,PLD1,RNASE4,MPP4,SCRN1,APOLD1,S100A10,SPARC,TPBG,VEGFC,PTRF,SYDE1,SLFN12,COL1A1,GADD45A	3.70899e-07
ENCODE_TF_ChIP-seq_2015	RAD21_HeLa-S3_hg19	4.966e-08	-1.608	21.84	SAT1,S100A4,FGF7,SGMS2,ECHDC2,ATP10D,ANKRD1,TLR6,SKAP2,RNF182,TNFSF18,PCDHGA2,LATS2,ASAH1,KIFC3,TMEM140,CD44,PCP4,SLC2A1,SYNJ2,MICAL1,PAK1,FOSL1,ERRFI1,MB,SP100,PTGER4,VWA5A,DTX3L,MICAL2,ARHGAP24,RND3,TMEM106B,STYK1,CTH,AKR1B15,F5,LAMC3,GNB1,F3,ADAMTS1,STEAP1,GADD45A,TNFRSF21,CAV1,IFITM2,TDRD7,CATSPERG,ABLIM3,IFITM3,CALD1,OAS1,C1S,GPRC5A,SYPL1,PROCR,SH3GLB1,ARG2,BCL2,TGM2,FBXO4,BDH2,SNX24,EHD2,PP…	4.59091e-07
ENCODE_TF_ChIP-seq_2015	STAT1_K562_hg19	5.384e-08	-1.722	23.31	IFIH1,IFITM1,CSF1,IFITM3,VIM,GSDMD,RSAD2,OAS1,C1S,TMEM140,USP18,ISG15,MX1,ICAM1,ATG9B,GBP5,SP100,C14ORF159,DTX3L,HERC6,S100A11,NADK,PHF11,APOL2,DDX58,TNFSF10,APOL1,C1RL,CHRD	4.951e-07
ENCODE_TF_ChIP-seq_2015	ZNF217_MCF-7_hg19	5.772e-08	-1.581	21.35	SGMS2,EDN1,TNFSF15,ANKRD1,AMOTL2,RGL1,TGFB2,TMEM140,C5ORF28,KRT80,TGFBI,SEMA3C,SERPINA1,GPX8,SEMA3B,PARD3B,PAK1,VWA1,MB,PLD1,ATG9B,PTGER4,ARHGEF6,MFGE8,MECOM,NEBL,VEGFC,KRT19,CST6,CLIC4,GADD45G,RIN1,MTAP,HSPB1,EMP2,GADD45A,ARL4A,CA14,VIM,GSTCD,GPRC5A,MACC1,TRIB1,C1QTNF6,FAM102B,CLEC2A,PTPLA,AHNAK2,SH3TC2,GPNMB,AFAP1,BLNK,DTNA,KLF6,IKZF2,C14ORF159,RNASE4,RASEF,IL1RN,S100A11,BFSP1,S100A10,TRIL,ADIP…	5.25222e-07
ENCODE_TF_ChIP-seq_2015	RAD21_GM12878_hg19	5.878e-08	-1.57	21.2	LTBP2,EDN1,TLR3,TLR6,OLFML3,COL12A1,NQO2,MB,PCDHGA10,KCND2,OLFML2B,EFNB2,ENC1,PLAUR,RND3,TMEM106B,TNNT3,F5,COL1A2,COL1A1,HS3ST3B1,TDRD7,CATSPERG,DUSP10,SORCS2,FAM102B,ARG2,RUNX1,GPR156,RILP,AGBL3,IKZF2,C14ORF159,MAML2,MYO1F,COL16A1,CRYZ,STEAP1B,TNNI2,APOL2,CD55,FAM198B,PLK2,PRICKLE1,KCTD12,SAT1,FGF7,IL27RA,ECHDC2,ZEB2,CLNK,PCDHGA2,GLI1,C5ORF28,NMUR1,SLC24A3,PCP4,TGFA,GPX8,ATP8B3,CYR61,BATF3,ICAM1…	5.32081e-07
ENCODE_TF_ChIP-seq_2015	TEAD4_ECC-1_hg19	7.767e-08	-1.583	20.98	S100A4,SEC31A,LTBP2,SGMS2,TTC23,PRR11,FGFRL1,TNFSF15,IL17RE,ANKRD1,REST,AMOTL2,LATS2,FUBP1,KRT80,WDR78,SLC2A1,SYNJ2,COL12A1,SEMA3C,TGFA,GPX8,SEMA3B,SLC4A2,FAS,YAP1,PAK1,FOSL1,MB,MATN3,PLD1,CRYAB,APOLD1,MFGE8,NEBL,RND3,SMO,PLCE1,KRT19,STYK1,CST6,PTRF,LCA5,CLIC4,HRASLS,GADD45G,MTAP,HSPB1,LAMC2,TSHR,GADD45A,EMP1,ARL4A,FGFR3,IFITM3,CALD1,ADAMTS15,NEDD9,CDH2,GPRC5A,MACC1,TRIB1,CDC42EP1,KRAS,ARG2,PTPLA…	6.95827e-07
ENCODE_TF_ChIP-seq_2015	JUN_endothelial cell of umbilical vein_hg19	8.38e-08	-1.693	22.36	PRKAG3,SAT1,CGA,SGMS2,EDN1,ANKRD1,TLR6,AMOTL2,NOD1,KRT80,ITPRIP,SEMA3C,FAS,PAK1,YAP1,ERRFI1,CYR61,VWA5A,MPP4,ENC1,APOLD1,KRT19,NNT,F3,RIN1,GADD45A,EMP1,RIN3,CALD1,VIM,UPP1,TRIB1,C1QTNF6,ARG2,NDRG1,HSF2BP,COL8A1,SH3TC2,PAPSS2,ARHGDIB,DTNA,FLRT3,FAM26E,KLF6,CAP2,ANXA1,SCRN1,BFSP1,SPARC,RAB30,ATF3,DUSP1,CASP12,SLFN12,METTL15	7.43084e-07
ENCODE_TF_ChIP-seq_2015	EZH2_fibroblast of lung_hg19	9.579e-08	-1.504	19.7	LDHB,IL27RA,SGMS2,C6ORF57,PRR11,PREX2,ASAH1,DMRTA1,TGFB2,EDNRA,CD44,SLC24A3,HTRA1,IL1RAP,MICAL1,VWA1,ROS1,P2RX5-TAX1BP3,MB,SPON1,ICAM1,ADAM11,PTGER3,CCDC169-SOHLH2,ARHGEF6,HERC6,PCDH7,MECOM,ARHGAP24,SMO,SERPINB9,CTH,STYK1,CST6,F5,HRASLS,FRMD4B,KIAA1217,GLB1L2,LEPREL1,TSHR,ACADSB,IFIH1,CCK,FHL1,RSAD2,GSTCD,TNFRSF8,OAS1,CLDN11,AFAP1L1,SORCS2,STARD13,RGMA,C1QTNF6,FAT4,BCL2,LANCL3,SH3TC1,AFAP1,MYO5B,…	8.45091e-07
ENCODE_TF_ChIP-seq_2015	FOSL2_MCF-7_hg19	2.409e-07	-1.688	20.64	SGMS2,UPP1,ANKRD1,MACC1,TRIB1,KRT80,SEMA3C,YAP1,GPNMB,KLF6,ATG9B,PLD1,CAP2,ARHGEF6,ANXA1,SCRN1,BFSP1,S100A10,KRT19,CST6,ITGA5,F3,SLFN12,HSPB1,RIN1,GADD45A,CD14	2.06248e-06
ENCODE_TF_ChIP-seq_2015	CEBPB_C2C12_mm9	2.984e-07	-1.591	19.15	SAT1,MASP1,GJA1,ANKRD1,DSE,LATS2,LPHN3,WISP1,KRT80,ST3GAL2,CD44,ITPRIP,TGFBI,COL12A1,MX1,FOSL1,CYR61,NQO2,PLD1,ATG9B,ENTHD1,CLCA1,ENC1,MPP4,DHRS9,ARHGAP24,NNT,CLIC4,TGIF1,MTAP,HSPB1,STEAP2,GADD45A,RIN3,ACADSB,IFITM2,CALD1,IFITM3,VIM,ADH7,TRIB1,KIRREL,PTPLA,CLEC2D,NDRG1,SNX24,COL8A1,ETV6,BLNK,ANGPTL4,FN1,FAM26E,LGALS3,SESTD1,RNASE4,FETUB,ANXA1,AXL,TINAGL1,ADIPOQ,CASC1,GSG1,ORM1,SH3BP4,ATF3,PRICKLE…	2.52985e-06
ENCODE_TF_ChIP-seq_2015	FOSL1_C2C12_mm9	3.432e-07	-1.813	21.62	TSPO,UPP1,ANKRD1,TPM2,TRIB1,VDR,KRT80,WISP1,ITPRIP,NDRG1,RUNX1,ANGPTL4,BLNK,ATG9B,ENTHD1,LGALS3,MPP4,CORO6,S100A10,RFTN2,SH3BP4,KRT19,COL1A2,USP43,EMP1	2.89554e-06
ENCODE_TF_ChIP-seq_2015	FOSL1_HCT116_hg19	1.229e-06	-1.801	19.29	SAT1,VIM,TLR6,TNFSF18,MACC1,KRT80,ITPRIP,AHNAK2,YAP1,RUNX1,ATP8B3,CAP2,ANXA1,GJB3,BFSP1,SCRN1,S100A10,TINAGL1,ATF3,PLK2,F3,SLFN12,TGIF1,LAMC2,GADD45A,EMP1,RIN3	9.79817e-06
ENCODE_TF_ChIP-seq_2015	RAD21_K562_hg19	2.389e-06	-1.51	15.24	SAT1,SNCG,FGF7,EDN1,ATP10D,PCDHGA2,SYNPO2L,LATS2,KIFC3,C5ORF28,OLFML3,PCP4,NMUR1,SEMA3C,COL12A1,GPX8,PAK1,PRSS35,MB,NQO2,ICAM1,PCDHGA10,KCND2,TRPM5,IRGM,EFNB2,RND3,STYK1,CCDC109B,F5,LAMC3,GADD45G,COL1A2,RIN1,COL1A1,STEAP1,HS3ST3B1,ARL4A,TNFRSF21,CAV1,IRX5,CA14,TDRD7,CATSPERG,ABLIM3,C1R,C1S,GPRC5B,GATSL3,SORCS2,TRIB1,STARD13,FMO4,RGMA,FAM102B,KRAS,SH3GLB1,KIRREL,ARG2,PTPLA,SBK2,COL6A2,TGM2,AHNAK2,…	1.82109e-05
ENCODE_TF_ChIP-seq_2015	JUND_SK-N-SH_hg19	3.603e-06	-1.552	15.12	SAT1,SGMS2,LMO7,ZEB2,ANKRD1,TLR6,RNF182,TNFSF18,AMOTL2,ASAH1,KIFC3,KRT80,SEMA3C,COL12A1,PAK1,YAP1,FOSL1,CYR61,PLD1,VWA5A,CCDC169-SOHLH2,IRGM,ENC1,MPP4,MYH2,PLCE1,KRT19,F3,RIN1,ADAMTS1,GADD45A,RIN3,CAV1,FGGY,VIM,DUSP10,UPP1,TPM2,TRIB1,VDR,C1QTNF6,RASGRP3,ARG2,AHNAK2,NDRG1,COL8A1,GPNMB,PLTP,SYNPO,DTNA,ARHGDIB,FLRT3,RILP,KLF6,CAP2,ANXA1,BFSP1,SCRN1,S100A10,IGF1,SPARC,TPBG,EPHA2,ATF3,RAB30,DUSP1,ITGA…	2.67607e-05
ENCODE_TF_ChIP-seq_2015	JUND_HCT116_hg19	6.123e-06	-1.718	15.9	SAT1,CAV1,VIM,ANKRD1,TLR6,TNFSF18,MACC1,KRT80,AHNAK2,YAP1,ERRFI1,FOSL1,CAP2,GJB3,BFSP1,SCRN1,ANXA1,S100A10,TINAGL1,ATF3,SLFN12,HSPB1,GADD45A,EMP1,RIN3	4.45263e-05
ENCODE_TF_ChIP-seq_2015	NR3C1_A549_hg19	1.498e-05	-1.584	13.33	SNCG,RASSF9,ANKRD1,AMOTL2,LATS2,KRT80,ITPRIP,SEMA3C,SLC4A2,MICAL1,YAP1,ERRFI1,ROS1,MB,NQO2,CYR61,RBMS1,VASN,MATN3,ZBTB20,CRYAB,MICAL2,CTRB2,APOLD1,ARHGAP24,VEGFC,PLCE1,CA9,CLIC4,AKR1B10,HSPB1,LEPREL1,GADD45A,EMP1,SRGAP1,ARL4A,CAV1,OLAH,GSDMD,VIM,UPP1,C1S,TPM2,GPRC5A,GATSL3,TRIB1,SEC16B,MSLN,MSI2,NDRG1,THBS2,ANGPTL4,MLLT3,KLF6,C14ORF159,MYO1G,FZD1,S100A10,CYP4F12,CRYZ,BIRC3,GSG1,NOTCH2,CD55,APOL1,…	0.000103726
ENCODE_TF_ChIP-seq_2015	EP300_MCF-7_hg19	2.007e-05	-1.681	13.69	CAP2,RASEF,TNFSF15,S100A10,ANKRD1,GPRC5A,AMOTL2,MACC1,CD55,C1QTNF6,CST6,EPS8,SEMA3C,SERPINA1,SEMA3B,PAPSS2	0.000137329
ENCODE_TF_ChIP-seq_2015	CEBPB_myocyte_mm9	2.8e-05	-1.681	13.15	ACADSB,MASP1,IFITM2,VIM,ADH7,ANKRD1,DSE,LATS2,TRIB1,LPHN3,KRT80,PTPLA,CLEC2D,COL12A1,NDRG1,NQO2,FN1,FAM26E,ATG9B,LGALS3,SESTD1,ENC1,DHRS9,ARHGAP24,ADIPOQ,SH3BP4,ATF3,PLSCR4,ETS1,TGIF1,CP,TMTC2,STEAP1,GADD45A,SLC25A18	0.00018574
ENCODE_TF_ChIP-seq_2015	CTCF_astrocyte of the spinal cord_hg19	6.315e-05	-1.524	10.84	SAT1,FGF7,EDN1,ECHDC2,ZEB2,ATP10D,TLR6,PCDHGA2,KIFC3,TGFB2,OLFML3,FAM171B,ST3GAL2,PCP4,ANK3,NMUR1,IL1RAP,TGFBI,GPX8,MICAL1,PAK1,ATP8B3,MB,PCDHGA10,FAM47E-STBD1,PSD3,RND3,STYK1,F5,LAMC3,ADAMTS1,STEAP2,EMP2,STEAP1,HS3ST3B1,SRGAP1,ARL4A,TNFRSF21,CAV1,TDRD7,CATSPERG,ABLIM3,VIM,AKAP12,C1R,CDH2,C1S,GPRC5B,GPRC5A,SH3GLB1,PTPLA,SBK2,COL6A2,TGM2,NDRG1,FBXO4,BDH2,MYOF,PPAP2B,EHD2,MYO5B,GPR156,FLRT3,FAM26E,…	0.000396226
ENCODE_TF_ChIP-seq_2015	CTCF_skeletal muscle myoblast_hg19	9.789e-05	-1.527	10.24	FGF7,SEC31A,ECHDC2,ZEB2,ATP10D,TLR6,PCDHGA2,ASAH1,KIFC3,FAM171B,NOD1,JSRP1,PCP4,NMUR1,SLC24A3,IL1RAP,SLC2A1,COL12A1,SEMA3C,MICAL1,PAK1,MB,FAM47E-STBD1,PSD3,TNNT3,STYK1,F5,IPO5,STEAP2,EMP2,STEAP1,HS3ST3B1,SRGAP1,TNFRSF21,CAV1,IFITM2,CATSPERG,ABLIM3,SSFA2,LRIG3,C1S,GPRC5B,GPRC5A,MACC1,MUSK,SH3GLB1,FAT4,HSF2BP,NDRG1,FBXO4,BDH2,SPATA6,PPAP2B,EHD2,ZC3H12D,GPR156,FLRT3,FAM26E,AGBL3,IPP,RNASE4,MAML2,CCD…	0.000605455
ENCODE_TF_ChIP-seq_2015	STAT1_HeLa-S3_hg19	0.0001061	-1.548	10.28	SAT1,A2M,KIF24,IFITM1,IFITM3,TTC23,FGGY,CSF1,CALD1,GSDMD,VIM,RER1,C1S,TMEM140,PLCL2,C1QTNF6,ISG15,SMARCD3,AHNAK2,FAS,MX1,VWA1,ETV6,PAPSS2,FOSL1,B4GALT5,ICAM1,GBP5,SP100,C14ORF159,PTGER4,VWA5A,DTX3L,S100A11,FZD1,APOLD1,DDX58,RND3,APOL1,PLSCR4,COL1A2,FKBP14,C1RL,CHRD	0.000651596
ENCODE_TF_ChIP-seq_2015	CTCF_ECC-1_hg19	0.0001177	-1.542	10.1	SNCG,LTBP2,TLR6,GLI1,OLFML3,GRIN2B,NMUR1,COL12A1,ATP8B3,MB,ICAM1,PCDHGA10,KCND2,IRGM,RND3,AKR1B15,GADD45G,COL1A2,COL1A1,LEPREL1,STEAP1,TSHR,SRGAP1,TNFRSF21,CA14,TDRD7,CATSPERG,C1R,GPRC5B,TRIB1,FMO4,FAM102B,CDC42EP1,KIRREL,ARG2,TGM2,AHNAK2,EHD2,MYOF,GPR156,RILP,FAM26E,MAML2,CCDC80,MYO1F,STEAP1B,CCDC110,FAM198B,NTS,RGS3,C1RL,ANTXR1,TMTC2	0.000710287
ENCODE_TF_ChIP-seq_2015	ESR1_T47D_hg19	0.0001339	-1.581	10.18	AKNA,SEC31A,ATP10A,EDN1,TNFSF15,TLR6,AMOTL2,GATSL3,C1QTNF6,COL12A1,SEMA3C,SERPINA1,MYOG,ERRFI1,PAPSS2,MB,KLF6,CAP2,BFSP1,TPBG,PLCE1,NNT,CST6,TRPS1,HSPB1	0.00079698
ENCODE_TF_ChIP-seq_2015	CTCF_fibroblast of the aortic adventitia_hg19	0.0001644	-1.501	9.378	S100A4,FGF7,C6ORF57,EDN1,ECHDC2,ZEB2,ATP10D,TLR6,PCDHGA2,LATS2,ASAH1,KIFC3,FAM171B,PCP4,NMUR1,IL1RAP,TGFBI,COL12A1,MICAL1,STRA6,PAK1,VWA1,MB,FAM47E-STBD1,PSD3,RND3,TNNT3,STYK1,F5,LAMC3,GADD45G,FRMD4B,PDGFRB,ADAMTS1,PMP22,STEAP2,EMP2,SPATA13,STEAP1,HS3ST3B1,SRGAP1,ARL4A,TNFRSF21,CAV1,TDRD7,IFITM2,CATSPERG,ABLIM3,AKAP12,C1S,GPRC5B,GPRC5A,SH3GLB1,PTPLA,COL6A2,TGM2,NDRG1,FBXO4,BDH2,MYOF,PPAP2B,EHD2,Z…	0.000968567
ENCODE_TF_ChIP-seq_2015	TEAD4_MCF-7_hg19	0.0001926	-1.577	9.645	C1QTNF6,CST6,RNASE4,ARHGEF6,PRR11,HSPB1,SEMA3C,SEMA3B,ANKRD1,AMOTL2,AFAP1,LATS2,MACC1	0.00111953
ENCODE_TF_ChIP-seq_2015	TEAD4_A549_hg19	0.0002769	-1.604	9.339	PLD1,CAV1,RNASE4,CALD1,PRR11,ANXA1,UPP1,SCRN1,S100A10,ANKRD1,AMOTL2,GPRC5A,LATS2,TRIB1,RND3,VEGFC,PLCE1,KRT80,DUSP1,PTRF,SLFN12,GPX8,YAP1,ERRFI1,CYR61	0.00155745
ENCODE_TF_ChIP-seq_2015	BCL11A_GM12878_hg19	0.0003567	-1.599	9.004	FRK,MPEG1,TDRD7,LGALS9C,LGALS9B,VIM,RABGAP1L,PTPN22,GRAMD3,TLR6,FUBP1,SYPL1,BCL2,MYBPH,CLEC2D,MICAL1,FAS,INPP5D,RUNX1,ETV6,MYOF,SH3TC1,ICAM1,SP100,HERC6,MYO1G,C10ORF99,AFF3,PSD4,CYP4F11,PHF11,NADK,BIRC3,FAM115C,CRYZ,SP140,LSP1,NOTCH2,CD55,AKR1B15,ATF3,CCDC109B,FCGR2B,FCGR2C,PARP8,RIN1,NAIP,CPNE3,ASB2,C1QTNF3-AMACR	0.00196185
ENCODE_TF_ChIP-seq_2015	ESR1_ECC-1_hg19	0.0005448	-1.55	8.252	AKNA,SEC31A,ASS1,TNNC1,TNFSF15,NEDD9,ANKRD1,CDH2,AMOTL2,GATSL3,TCF7L1,C1QTNF6,KRT80,WDR78,C1QTNF3,SYNJ2,TGFA,SEMA3B,CHST15,PAPSS2,CAP2,ANXA1,S100A10,MFGE8,TINAGL1,DDX58,CST6,PTGDS,SPATA13,EMP1,SGCA	0.00284343
