# Supplementary material for: Epigenomics of Neural Cells: REST-Induced Down- and Upregulation of Gene Expression in a Two-Clone PC12 Cell Model
Source: Biomed Res Int. 2015 Aug 27;2015:202914. doi: 10.1155/2015/202914 (PMC4564578; doi:10.1155/2015/202914)
Supplement: Supplementary file 1 — Short description of Supplementary Materials The supplementary materials report details about the potential REST target genes revealed by RNA-Seq (Si Table 1) and about the Enrichment Analyses of various, specific populations of potential target genes, down- and upregulated in hrREST cells. Specifically, Si Tables 2 and 3 report about ENCODE TF and ChAE genes down- and upregulated; Si Tables 4 and 5 about the pathway enrichment of the same genes; Si Table 6 about TF protein-protein interactions. Table S1. Differential Expression Analysis by DESEq of hrPC12 down-regulated (log2 Fold change <2) and up-regulated (log2 Fold change >2) genes. Table S2. ENCODE Transcription Factor (TF) and ChEA database ChIP-seq Enrichment Analysis of down-regulated genes in hrPC12 cells. Table S3. ENCODE Transcription Factor (TF) and ChEA database ChIP-seq Enrichment Analysis of up-regulated genes in hrPC12 cells. Table S4. Pathway Enrichment Analysis of down-regulated REST potential targets. Table S5. Pathway Enrichment Analysis of up-regulated REST potential targets. Table S6. Transcription Factor Protein-Protein Interaction Network Enrichment Analysis of up-regulated genes. [file 202914.f1.zip › TableS4.xlsx]

## Sheet: TableS4.txt
Table S4. Pathway Enrichment Analysis of down-regulated REST potential targets
Database	Term	P-Value	Z-score	Combined_score	Genes	Adj.P-Value
Reactome_2015	Neuronal System	4.67e-12	-2.165	42.57	PPFIA2,PPFIA3,KCNC1,RAB3A,SYT1,CPLX1,GABRB3,CACNB1,KCNJ12,KCNJ11,GLS2,GNG8,DLG4,CAMK2B,CHRNA7,HCN3,SNAP25,CHRNA3,GNG7,GJD2,HCN2,KCND3,STX1A,NCALD,GRIN1,CACNG2,KCNK2,KCNK3,KCNJ4,GRIA2,KCNH6,CHRNB4,ABAT,CHRNB2,KCNH3,KCNH4,CACNA1B	4.66e-09
Reactome_2015	Transmission across Chemical Synapses	1.41e-08	-2.121	26.19	PPFIA2,SYT1,RAB3A,PPFIA3,STX1A,CPLX1,GABRB3,NCALD,GRIN1,CACNB1,CACNG2,KCNJ12,GLS2,GNG8,KCNJ4,GRIA2,DLG4,CHRNB4,ABAT,CAMK2B,CHRNB2,CHRNA7,SNAP25,CHRNA3,GNG7,CACNA1B	7.04e-06
Reactome_2015	Axon guidance	1.14e-06	-2.193	18.34	NRP2,SCN3B,CACNB1,EPHA10,L1CAM,EPHB2,PAK6,SEMA5A,COL9A2,EPHB6,ROBO1,UNC5A,DLG4,UNC5C,DNM3,TRPC3,EFNB3,SCN2A,SPTBN4,GRIN1,SLIT1,NTN1,NCAM1,SEMA6D,CNTN2,CACNA1H,CACNA1C,CACNA1D,DNM1,GFRA2	0.000378907
Reactome_2015	Glutamate Neurotransmitter Release Cycle	2.51e-06	-2.17	17.05	GLS2,PPFIA2,SYT1,RAB3A,PPFIA3,STX1A,CPLX1,SNAP25	0.00060379
Reactome_2015	Acetylcholine Neurotransmitter Release Cycle	7.26e-06	-2.016	14.49	PPFIA2,SYT1,RAB3A,PPFIA3,STX1A,CPLX1,SNAP25	0.00108704
Reactome_2015	Serotonin Neurotransmitter Release Cycle	9.8e-06	-1.992	14.31	PPFIA2,SYT1,RAB3A,PPFIA3,STX1A,CPLX1,SNAP25	0.00108704
WikiPathways_2015	Synaptic Vesicle Pathway(Homo sapiens)	3.03e-06	-1.977	14.28	SYP,SYT1,RAB3A,DNM3,STX1A,CPLX1,SLC18A1,STX1B,SNAP25,DNM1,CACNA1B	0.00060379
Reactome_2015	Norepinephrine Neurotransmitter Release Cycle	9.8e-06	-1.978	14.22	PPFIA2,SYT1,RAB3A,PPFIA3,STX1A,CPLX1,SNAP25	0.00108704
Reactome_2015	Dopamine Neurotransmitter Release Cycle	9.8e-06	-1.92	13.8	PPFIA2,SYT1,RAB3A,PPFIA3,STX1A,CPLX1,SNAP25	0.00108704
Reactome_2015	Potassium Channels	1.45e-05	-1.86	12.86	HCN2,KCNC1,KCND3,KCNJ12,KCNK2,KCNJ11,KCNK3,GNG8,KCNJ4,KCNH6,KCNH3,HCN3,KCNH4,GNG7	0.0014461
Reactome_2015	Neurotransmitter Release Cycle	3.05e-05	-1.944	12.2	GLS2,PPFIA2,SYT1,RAB3A,PPFIA3,STX1A,CPLX1,ABAT,SNAP25	0.00276809
Reactome_2015	NCAM1 interactions	8.05e-05	-1.911	10.32	NCAM1,COL9A2,CACNB1,CNTN2,CACNA1H,CACNA1C,CACNA1D,GFRA2	0.00669824
Reactome_2015	Neurotransmitter Receptor Binding And Downstream Transmission In The Postsynaptic Cell	0.0001342	-1.958	9.902	GNG8,KCNJ4,GABRB3,GRIA2,NCALD,GRIN1,DLG4,CHRNB4,CAMK2B,CHRNA7,CHRNB2,CACNG2,KCNJ12,CHRNA3,GNG7	0.00921487
Reactome_2015	GABA synthesis, release, reuptake and degradation	0.0001126	-1.875	9.658	SYT1,RAB3A,STX1A,CPLX1,ABAT,SNAP25	0.00864422
WikiPathways_2015	SIDS Susceptibility Pathways(Homo sapiens)	0.0001385	-1.995	8.166	SCN3B,ADCYAP1R1,GRIN1,TH,ATP1A3,PAH,TP73,FEV,ASCL1,GATA2,NTRK2,CHRNB4,CHRNB2,CHRNA7,HTR3A,SNAP25	0.00921487
Reactome_2015	L1CAM interactions	0.0006872	-1.856	6.489	NCAM1,NRP2,DNM3,SCN3B,SCN2A,SPTBN4,DLG4,CNTN2,L1CAM,DNM1,EPHB2	0.0403427
Reactome_2015	NCAM signaling for neurite out-growth	0.0009417	-1.871	6.202	NCAM1,COL9A2,SPTBN4,CACNB1,CNTN2,CACNA1H,CACNA1C,CACNA1D,GFRA2	0.049464
WikiPathways_2015	Neurotransmitter Release Cycle(Homo sapiens)	0.0004092	-1.805	6.165	SYT1,RAB3A,STX1A,CPLX1,SNAP25	0.0255239
Pathwyas in BioCarta, WikiPathways, KEGG and Reactome found significant (Adj.P-value <0.05 and Z-score < -1.5) by Enrichr, ordered by combined score (log p * z)
