# Supplementary material for: Epigenomics of Neural Cells: REST-Induced Down- and Upregulation of Gene Expression in a Two-Clone PC12 Cell Model
Source: Biomed Res Int. 2015 Aug 27;2015:202914. doi: 10.1155/2015/202914 (PMC4564578; doi:10.1155/2015/202914)
Supplement: Supplementary file 1 — Short description of Supplementary Materials The supplementary materials report details about the potential REST target genes revealed by RNA-Seq (Si Table 1) and about the Enrichment Analyses of various, specific populations of potential target genes, down- and upregulated in hrREST cells. Specifically, Si Tables 2 and 3 report about ENCODE TF and ChAE genes down- and upregulated; Si Tables 4 and 5 about the pathway enrichment of the same genes; Si Table 6 about TF protein-protein interactions. Table S1. Differential Expression Analysis by DESEq of hrPC12 down-regulated (log2 Fold change <2) and up-regulated (log2 Fold change >2) genes. Table S2. ENCODE Transcription Factor (TF) and ChEA database ChIP-seq Enrichment Analysis of down-regulated genes in hrPC12 cells. Table S3. ENCODE Transcription Factor (TF) and ChEA database ChIP-seq Enrichment Analysis of up-regulated genes in hrPC12 cells. Table S4. Pathway Enrichment Analysis of down-regulated REST potential targets. Table S5. Pathway Enrichment Analysis of up-regulated REST potential targets. Table S6. Transcription Factor Protein-Protein Interaction Network Enrichment Analysis of up-regulated genes. [file 202914.f1.zip › TableS5.xlsx]

## Sheet: TableS5.txt
Table S5. Pathway Enrichment Analysis of up-regulated REST potential targets
Database	Term	P-Value	Z-score	Combined_score	Genes	Adj.P-Value
WikiPathways_2015	Focal Adhesion(Homo sapiens)	0.0004741	-2.108	7.42	ITGA5,LAMC3,BCL2,COL1A2,PDGFRB,PDGFC,COL5A3,BIRC3,COL5A2	0.0862363
WikiPathways_2015	Focal Adhesion(Mus musculus)	0.0004231	-2.106	7.415	ITGA5,LAMC3,BCL2,COL1A2,PDGFRB,PDGFC,COL5A3,BIRC3,COL5A2	0.0862363
WikiPathways_2015	Prostaglandin Synthesis and Regulation(Homo sapiens)	0.0007447	-1.874	6.595	EDNRA,EDN1,S100A10,ANXA5	0.0862363
WikiPathways_2015	Prostaglandin Synthesis and Regulation(Mus musculus)	0.0006656	-1.845	6.493	EDNRA,EDN1,S100A10,ANXA5	0.0862363
KEGG_2015	focal adhesion	0.000931	-2.179	6.144	ITGA5,LAMC3,BCL2,COL1A2,PDGFRB,PDGFC,COL5A3,BIRC3,COL5A2	0.0898415
Reactome_2015	Extracellular matrix organization	0.0005686	-2.134	3.421	A2M,FGG,ITGA5,LAMC3,COL1A2,ADAMTS1,COL5A3,COL5A2,PCOLCE,LRP4	0.0862363
Pathwyas in BioCarta, WikiPathways, KEGG and Reactome found significant (Adj.P-value <0.05 and Z-score < -1.5) by Enrichr, ordered by combined score (log p * z)
