# Supplementary material for: Epigenomics of Neural Cells: REST-Induced Down- and Upregulation of Gene Expression in a Two-Clone PC12 Cell Model
Source: Biomed Res Int. 2015 Aug 27;2015:202914. doi: 10.1155/2015/202914 (PMC4564578; doi:10.1155/2015/202914)
Supplement: Supplementary file 1 — Short description of Supplementary Materials The supplementary materials report details about the potential REST target genes revealed by RNA-Seq (Si Table 1) and about the Enrichment Analyses of various, specific populations of potential target genes, down- and upregulated in hrREST cells. Specifically, Si Tables 2 and 3 report about ENCODE TF and ChAE genes down- and upregulated; Si Tables 4 and 5 about the pathway enrichment of the same genes; Si Table 6 about TF protein-protein interactions. Table S1. Differential Expression Analysis by DESEq of hrPC12 down-regulated (log2 Fold change <2) and up-regulated (log2 Fold change >2) genes. Table S2. ENCODE Transcription Factor (TF) and ChEA database ChIP-seq Enrichment Analysis of down-regulated genes in hrPC12 cells. Table S3. ENCODE Transcription Factor (TF) and ChEA database ChIP-seq Enrichment Analysis of up-regulated genes in hrPC12 cells. Table S4. Pathway Enrichment Analysis of down-regulated REST potential targets. Table S5. Pathway Enrichment Analysis of up-regulated REST potential targets. Table S6. Transcription Factor Protein-Protein Interaction Network Enrichment Analysis of up-regulated genes. [file 202914.f1.zip › TableS6.xlsx]

## Sheet: TableS6.txt
Table S6. Transcription Factor Protein-Protein Interaction Network Enrichment Analysis of up-regulated genes
Database	Term	P-Value	Z-score	Combined_score	Genes	Adj.P-Value
Transcription_Factor_PPIs	SMAD3	3.93e-05	-1.909	9.505	PLAG1,S100A4,MYOD1,MAGI2,CYP11A1,FHL1,ARHGEF6,COL3A1,VIM,NEDD9,ZEB2,MECOM,COL5A1,VDR,NOTCH1,ATF3,PLK2,ANK3,ETS1,FBLN2,RGS3,TGM2,TGIF1,PBX1,COL1A1,YAP1,PARD3B,RUNX1,CHRD,MYO5B	0.0068705
Transcription_Factor_PPIs	SMAD1	0.0007266	-1.715	4.724	MYOD1,ARHGEF6,COL3A1,NEDD9,SMAD3,ZEB2,MECOM,COL5A1,STARD13,NOTCH2,RAB30,SMARCD3,TGIF1,PARD3B,PAK1,YAP1,RUNX1	0.0635775
Transcription_Factor_PPIs	SMAD2	0.001472	-1.834	4.502	S100A4,MEF2C,MYOD1,CAV1,FHL1,COL3A1,PREX2,NEDD9,ZEB2,ANK3,IL1RAP,TGM2,PARD3B,PAK1,RUNX1,CYP11A1,ARHGEF6,SMAD3,MECOM,COL5A1,ATF3,RGS3,RIN1,TGIF1,PBX1,COL1A1	0.0858667
Transcription_Factor_PPIs	SMAD4	0.007842	-1.769	1.892	MYOD1,FHL1,COL3A1,SMAD3,MECOM,COL5A1,TCF7L1,PLK2,ISG15,SMARCD3,SERPINA1,PBX1,COL1A1,PARD3B,PAK1,GPNMB,FN1	0.343087
Transcription_Factor_PPIs	ATF2	0.02483	-1.676	0.844	LDHB,SSFA2,VIM,ANXA1,S100A11,SMAD3,S100A10,PDIA4,ANXA5,FUBP1,ATF3,CD44,ETS1,SLC2A1,HSPB1	0.604406
Transcription_Factor_PPIs	SMARCA4	0.02763	-1.671	0.8414	VDR,MYOD1,ACTC1,NOTCH1,ATF3,SMARCD3,ETS2,SMAD3,MPP6,MYOG,PBX1,REST,RUNX1,ANGPTL4	0.604406
Transcription_Factor_PPIs	SP1	0.05195	-1.668	0.3178	MEF2C,KLF6,MYOD1,ACTC1,FHL1,COL3A1,VIM,LMO7,SMAD3,REST,TPM2,ETS1,CD2,MYOG,RUNX1	0.826477
